# Supplementary material for: Deletion of Circadian Rhythms Gene BMAL1 Impairs the Intestinal Epithelial Barrier and Exacerbates Intestinal Inflammation by Inducing Pyroptosis
Source: Mediators Inflamm. 2026 Jul 22;2026:9930240. doi: 10.1155/mi/9930240 (PMC13389442; doi:10.1155/mi/9930240)
Supplement: Supplementary file 1 — Supporting Information 1 Table S1: Patient clinical information. [file MI-2026-9930240-s001.xlsx]

## Sheet: Sheet1
Sample number	Grouping	Year	Genders	Diseases	Organization of collection methods	Collection time
1	UC	63	male	Ulcerative colitis (sigmoid rectum, mild, active phase)	Endoscopic collection	2023-02-06 09:00am
2	UC	65	male	Ulcerative colitis (rectum , severe, active phase)	Endoscopic collection	2023-02-02 10:00am
3	UC	32	male	Ulcerative colitis	Endoscopic collection	2024-01-16 10:00am
4	UC	40	Female	Ulcerative colitis	Endoscopic collection	2024-03-08 9:00am
5	UC	52	Female	Ulcerative colitis	Endoscopic collection	2025-01-03 10:00am
6	UC	43	male	Ulcerative colitis (ascending colon, mild, active phase)	Endoscopic collection	2024-8-15 9:00am
7	UC	80	male	Ulcerative colitis (ascending colon, mild, activephase)	Endoscopic collection	2023-6-23 10:00am
8	UC	56	Female	Ulcerative colitis (left colon, mild)	Endoscopic collection	2023-1-12 10:00am
9	UC	45	male	Ulcerative colitis (left colon, moderate, active phase)	Endoscopic collection	2022-11-14 11:00am
10	UC	56	male	Ulcerative colitis (rectum , moderate, active phase)	Endoscopic collection	2024-11-18 9:30am
11	UC	84	male	Ulcerative colitis	Endoscopic collection	2024-10-28 10:00am
12	UC	66	Female	Ulcerative colitis	Endoscopic collection	2024-08-21 10:00am
13	UC	79	Female	Ulcerative colitis (ascending colon, mild, active phase)	Endoscopic collection	2024-08-03 9:00am
14	UC	71	male	Ulcerative colitis (left colon, moderate, active phase)	Endoscopic collection	2024-08-01 10:00am
15	UC	45	Female	Ulcerative colitis (sigmoid rectum, mild, active phase)	Endoscopic collection	2024-7-29 9:00am
16	Normal	60	male	Normal	Endoscopic collection	2023-02-21 09:30am
17	Normal	42	male	Normal	Endoscopic collection	2023-03-01 9:00am
18	Normal	63	male	Normal	Endoscopic collection	2024-02-18 10:30am
19	Normal	55	Female	Normal	Endoscopic collection	2024-3-24 11:00am
20	Normal	69	male	Normal	Endoscopic collection	2023-3-9 10:00am
21	Normal	70	male	Normal	Endoscopic collection	2024-9-26 9:00am
22	Normal	43	male	Normal	Endoscopic collection	2024-10-20 10:00am
23	Normal	33	male	Normal	Endoscopic collection	2024-07-30 10:30am
24	Normal	38	Female	Normal	Endoscopic collection	2024-09-13 9:30am
25	Normal	40	Female	Normal	Endoscopic collection	2024-06-13 9:30am
26	Normal	71	male	Normal	Endoscopic collection	2024-12-22 10:30am
27	Normal	66	male	Normal	Endoscopic collection	2024-9-10 9:30am
28	Normal	61	male	Normal	Endoscopic collection	2024-09-28 9:30am
29	Normal	59	Female	Normal	Endoscopic collection	2024-07-1 9:00am
30	Normal	48	male	Normal	Endoscopic collection	2024-06-11 9:00am
