# Supplementary material for: Deletion of Circadian Rhythms Gene BMAL1 Impairs the Intestinal Epithelial Barrier and Exacerbates Intestinal Inflammation by Inducing Pyroptosis
Source: Mediators Inflamm. 2026 Jul 22;2026:9930240. doi: 10.1155/mi/9930240 (PMC13389442; doi:10.1155/mi/9930240)
Supplement: Supplementary file 4 — Supporting Information 4 Table S2: Based on proteomic analysis, all differentially expressed proteins in the BMAL1 knockdown group were screened. [file MI-2026-9930240-s004.xlsx]

## Sheet: Summary
Accession	NC_1	NC_2	NC_3	BMAL1(KD)_1	BMAL1(KD)_2	BMAL1(KD)_3	Mean_B	Mean_A	logFC	P.Value	adj.P.Val	Regulated.Type	Gene name	Biological Process	Cellular Component	Molecular Function	Subcellular location	KEGG ID	KEGG PATHWAY	KOG NO.	KOG category	KOG description	IPR ID
A0AV96	1637.37	432.863	1283.02	2360.11	3450.81	2160.56	2657.16	1117.75	1.42476	0.0137888	0.244326	Up	RBM47	cytidine to uridine editing [GO:0016554]; hematopoietic progenitor cell differentiation [GO:0002244]	nucleus [GO:0005634]	mRNA binding [GO:0003729]; RNA binding [GO:0003723]	nucleus	hsa:54502		KOG0117	A	RNA processing and modification	IPR006535;IPR012677;IPR035979;IPR034442;IPR034440;IPR034445;IPR000504;
A0AVK6				1781.62	2216.59	1938.07	1978.76	#NUM!	9.96578			Up	E2F8	cell cycle comprising mitosis without cytokinesis [GO:0033301]; cell population proliferation [GO:0008283]; chorionic trophoblast cell differentiation [GO:0060718]; DNA damage response, signal transduction by p53 class mediator resulting in cell cycle arrest [GO:0006977]; hepatocyte differentiation [GO:0070365]; negative regulation of cytokinesis [GO:0032466]; negative regulation of transcription…	chromatin [GO:0000785]; cytosol [GO:0005829]; nucleolus [GO:0005730]; nucleoplasm [GO:0005654]; RNA polymerase II transcription regulator complex [GO:0090575]	cis-regulatory region sequence-specific DNA binding [GO:0000987]; DNA-binding transcription factor activity [GO:0003700]; DNA-binding transcription factor activity, RNA polymerase II-specific [GO:0000981]; DNA-binding transcription repressor activity [GO:0001217]; DNA-binding transcription repressor activity, RNA polymerase II-specific [GO:0001227]; identical protein binding [GO:0042802]; RNA pol…	nucleus	hsa:79733	Transcriptional Regulation by TP53	KOG2578	K	Transcription	IPR015633;IPR003316;IPR036388;IPR036390;
A1A4S6				4088.18		3126.24	3607.21	#NUM!	9.96578			Up	ARHGAP10	cytoskeleton organization [GO:0007010]; negative regulation of apoptotic process [GO:0043066]; regulation of small GTPase mediated signal transduction [GO:0051056]; signal transduction [GO:0007165]	cytosol [GO:0005829]; perinuclear region of cytoplasm [GO:0048471]; plasma membrane [GO:0005886]	GTPase activator activity [GO:0005096]	nucleus	hsa:79658	Bacterial invasion of epithelial cells	KOG1451	T	Signal transduction mechanisms	IPR027267;IPR035486;IPR035485;IPR011993;IPR001849;IPR008936;IPR000198;IPR036028;IPR001452;
A1L170	8782.44	8942.23	23396.3				#NUM!	13707	-9.96578			Down	C1orf226				nucleus	hsa:400793		KOG4815	R	General function prediction only	IPR027851;
A1X283	40083	22757.9	24569.6	9475.88	12455.1	25227.6	15719.5	29136.8	-0.97072	0.0499511	0.364459	Down	SH3PXD2B	adipose tissue development [GO:0060612]; bone development [GO:0060348]; cell differentiation [GO:0030154]; extracellular matrix disassembly [GO:0022617]; eye development [GO:0001654]; heart development [GO:0007507]; podosome assembly [GO:0071800]; protein localization to membrane [GO:0072657]; skeletal system development [GO:0001501]; superoxide metabolic process [GO:0006801]	cell junction [GO:0030054]; cell projection [GO:0042995]; cytoplasm [GO:0005737]; podosome [GO:0002102]	molecular adaptor activity [GO:0060090]; phosphatidylinositol-3,5-bisphosphate binding [GO:0080025]; phosphatidylinositol-3-phosphate binding [GO:0032266]; phosphatidylinositol-5-phosphate binding [GO:0010314]; SH2 domain binding [GO:0042169]; superoxide-generating NADPH oxidase activator activity [GO:0016176]	mitochondria	hsa:285590		KOG0905	T	Signal transduction mechanisms	IPR001683;IPR036871;IPR036028;IPR001452;IPR037961;IPR030512;IPR035477;IPR035478;IPR035479;IPR035480;
A2RRP1	15055	1480.12	5999.56	15412.9	14358.9	11872.8	13881.5	7511.56	1.43226	0.0485982	0.361282	Up	NBAS	negative regulation of nuclear-transcribed mRNA catabolic process, nonsense-mediated decay [GO:2000623]; nuclear-transcribed mRNA catabolic process [GO:0000956]; protein transport [GO:0015031]; retrograde vesicle-mediated transport, Golgi to endoplasmic reticulum [GO:0006890]	cytosol [GO:0005829]; Dsl1/NZR complex [GO:0070939]; endoplasmic reticulum [GO:0005783]; endoplasmic reticulum membrane [GO:0005789]; membrane [GO:0016020]	SNARE binding [GO:0000149]	nucleus	hsa:51594	Golgi-to-ER retrograde transport	KOG1797	S	Function unknown	IPR029145;IPR011044;IPR013244;
A2VDF0	4489.25	16516.3	13174.3	3219.27	3507.84		3363.55	11393.3	-1.56199	0.0169185	0.260195	Down	FUOM	fucose metabolic process [GO:0006004]; fucosylation [GO:0036065]	cytosol [GO:0005829]	fucose binding [GO:0042806]; L-fucose mutarotase activity [GO:0036373]; racemase and epimerase activity, acting on carbohydrates and derivatives [GO:0016857]	cytosol	hsa:282969	Post-translational protein modification	ENOG502RZR7			IPR023750;IPR007721;
A3KMH1	14858.1	7895.69	6958.84	21666.3	18541	17880.5	19362.6	9904.21	1.04575	0.0224948	0.292749	Up	VWA8		cytoplasm [GO:0005737]; mitochondrion [GO:0005739]; peroxisome [GO:0005777]	ATPase activity [GO:0016887]; ATP binding [GO:0005524]	mitochondria	hsa:23078		KOG1808	R	General function prediction only	IPR003593;IPR011704;IPR027417;IPR039891;IPR002035;IPR036465;
A4D2B0	3207.72	6284.26	6761.59	1593.04	2072.3	2965.68	2210.34	5417.86	-1.26643	0.0112254	0.227569	Down	MBLAC1			hydrolase activity [GO:0016787]; metal ion binding [GO:0046872]	endoplasmic reticulum	hsa:255374		KOG4736	S	Function unknown	IPR039344;IPR001279;IPR036866;
A6NDB9	21771.5	28026.9	41785.2	9669.94	17003.7	16282.8	14318.8	30527.9	-1.08382	0.0209201	0.286131	Down	PALM3	negative regulation of cytokine-mediated signaling pathway [GO:0001960]; response to lipopolysaccharide [GO:0032496]; Toll signaling pathway [GO:0008063]	cytoplasm [GO:0005737]; plasma membrane [GO:0005886]	ATP binding [GO:0005524]	nucleus	hsa:342979		ENOG502S32R			IPR024149;
A6NHL2	20296.3		13609.1	5742.75	6806.44	9640.09	7396.43	16952.7	-1.20226	0.0202645	0.284213	Down	TUBAL3	microtubule cytoskeleton organization [GO:0000226]; mitotic cell cycle [GO:0000278]	cytoplasm [GO:0005737]; microtubule [GO:0005874]	GTPase activity [GO:0003924]; GTP binding [GO:0005525]; structural constituent of cytoskeleton [GO:0005200]	cytoskeleton	hsa:79861	Gap junction	KOG1376	Z	Cytoskeleton	IPR002452;IPR008280;IPR000217;IPR018316;IPR037103;IPR036525;IPR023123;IPR017975;IPR003008;
A8K0Z3;C4AMC7;Q6VEQ5				2672.32	2431.96		2552.14	#NUM!	9.96578			Up
A8MTT3	21426.5	30567.9	41589	5532.12		18187.4	11859.8	31194.5	-1.58478	0.0148555	0.251604	Down	CEBPZOS		integral component of membrane [GO:0016021]; mitochondrial membrane [GO:0031966]		extracellular	hsa:100505876		ENOG502ST5Z			IPR037764;
C9J7I0	6546.19	9687.45	7291.83	1558.7	1159.2	3888.81	2202.24	7841.82	-2.01342	0.000956545	0.0861985	Down	UMAD1				cytosol	hsa:729852		ENOG502S575			IPR023340;
D6REC4	311.133	373.706	592.138				#NUM!	425.659	-9.96578			Down	CFAP99		motile cilium [GO:0031514]		nucleus			ENOG502QTX0			IPR039341;
E9PRG8	19777.7	7861.78	20426.2	63619.2	77257.6	42560	61145.6	16021.9	2.0138	0.000770804	0.0814437	Up	C11orf98				nucleus	hsa:102288414		ENOG502S62W			IPR037691;
O00231	194849	54098.3	96172.5	242039	267383	224840	244754	115040	1.28111	0.0167803	0.260195	Up	PSMD11	anaphase-promoting complex-dependent catabolic process [GO:0031145]; antigen processing and presentation of exogenous peptide antigen via MHC class I, TAP-dependent [GO:0002479]; Fc-epsilon receptor signaling pathway [GO:0038095]; interleukin-1-mediated signaling pathway [GO:0070498]; MAPK cascade [GO:0000165]; negative regulation of canonical Wnt signaling pathway [GO:0090090]; negative regulati…	cytosol [GO:0005829]; extracellular region [GO:0005576]; ficolin-1-rich granule lumen [GO:1904813]; membrane [GO:0016020]; nucleoplasm [GO:0005654]; nucleus [GO:0005634]; proteasome accessory complex [GO:0022624]; proteasome complex [GO:0000502]; proteasome regulatory particle, lid subcomplex [GO:0008541]; secretory granule lumen [GO:0034774]	structural molecule activity [GO:0005198]	cytosol	hsa:5717	Epstein-Barr virus infection	KOG1463	O	Posttranslational modification, protein turnover, chaperones	IPR000717;IPR035295;IPR040780;IPR040773;IPR011990;IPR036390;
O00257				2399.94	2487.88	2707.8	2531.87	#NUM!	9.96578			Up	CBX4	chromatin organization [GO:0006325]; negative regulation of apoptotic process [GO:0043066]; negative regulation of transcription, DNA-templated [GO:0045892]; negative regulation of transcription by RNA polymerase II [GO:0000122]	nuclear body [GO:0016604]; nuclear speck [GO:0016607]; nucleoplasm [GO:0005654]; nucleus [GO:0005634]; PcG protein complex [GO:0031519]; PRC1 complex [GO:0035102]	chromatin binding [GO:0003682]; enzyme binding [GO:0019899]; methylated histone binding [GO:0035064]; phosphoprotein binding [GO:0051219]; single-stranded RNA binding [GO:0003727]; SUMO binding [GO:0032183]; SUMO ligase activity [GO:0061665]; SUMO transferase activity [GO:0019789]; transcription corepressor activity [GO:0003714]; transcription regulatory region sequence-specific DNA binding [GO:0…	nucleus	hsa:8535	C-MYB transcription factor network	KOG2748	B	Chromatin structure and dynamics	IPR043531;IPR033773;IPR016197;IPR000953;IPR017984;IPR023780;IPR023779;
O00287	8182.75	3625.14	7157.82	1884.21	2808.58	1986.06	2226.28	6321.9	-1.44548	0.00452335	0.169486	Down	RFXAP	positive regulation of transcription by RNA polymerase II [GO:0045944]; regulation of transcription by RNA polymerase II [GO:0006357]	nuclear speck [GO:0016607]; nucleus [GO:0005634]; RNA polymerase II transcription regulator complex [GO:0090575]	DNA binding [GO:0003677]	nucleus	hsa:5994	Tuberculosis	ENOG502S2J4			IPR038308;IPR029316;
O00299	658572	439597	664630	237759	221541	460734	306678	587600	-0.995689	0.0323468	0.323541	Down	CLIC1	chloride transport [GO:0006821]; glutathione metabolic process [GO:0006749]; platelet aggregation [GO:0070527]; positive regulation of osteoblast differentiation [GO:0045669]; regulation of cell cycle [GO:0051726]; regulation of ion transmembrane transport [GO:0034765]; regulation of mitochondrial membrane potential [GO:0051881]; signal transduction [GO:0007165]	blood microparticle [GO:0072562]; brush border [GO:0005903]; chloride channel complex [GO:0034707]; cytoplasm [GO:0005737]; extracellular exosome [GO:0070062]; extracellular space [GO:0005615]; membrane [GO:0016020]; mitochondrion [GO:0005739]; nuclear envelope [GO:0005635]; nuclear membrane [GO:0031965]; nucleus [GO:0005634]; perinuclear region of cytoplasm [GO:0048471]; plasma membrane [GO:0005…	cadherin binding [GO:0045296]; chloride channel activity [GO:0005254]; voltage-gated ion channel activity [GO:0005244]	cytosol	hsa:1192		KOG1422	P	Inorganic ion transport and metabolism	IPR002946;IPR030259;IPR010987;IPR036282;IPR040079;IPR004045;IPR036249;
O00311	17205.8	30868.5	22620.2	10843.7	12749.4	13346.7	12313.3	23564.8	-0.900958	0.034432	0.327463	Down	CDC7	cell cycle phase transition [GO:0044770]; cell division [GO:0051301]; DNA replication [GO:0006260]; DNA replication initiation [GO:0006270]; double-strand break repair via break-induced replication [GO:0000727]; G1/S transition of mitotic cell cycle [GO:0000082]; negative regulation of G0 to G1 transition [GO:0070317]; peptidyl-serine phosphorylation [GO:0018105]; positive regulation of cell popu…	cytoplasm [GO:0005737]; intercellular bridge [GO:0045171]; mitotic spindle [GO:0072686]; nucleoplasm [GO:0005654]; nucleus [GO:0005634]	ATP binding [GO:0005524]; kinase activity [GO:0016301]; metal ion binding [GO:0046872]; protein kinase activity [GO:0004672]; protein serine/threonine kinase activity [GO:0004674]; protein serine kinase activity [GO:0106310]; protein threonine kinase activity [GO:0106311]	cytosol	hsa:8317	Cell cycle	KOG1167	L	Replication, recombination and repair	IPR011009;IPR000719;IPR017441;IPR008271;
O00422	6785.01	7930.29	7959.77	14918.8	18684.4	9687.97	14430.4	7558.36	0.885522	0.0398678	0.346834	Up	SAP18	mRNA processing [GO:0006397]; negative regulation of mRNA splicing, via spliceosome [GO:0048025]; negative regulation of transcription, DNA-templated [GO:0045892]; positive regulation of apoptotic process [GO:0043065]; regulation of alternative mRNA splicing, via spliceosome [GO:0000381]; regulation of transcription by RNA polymerase II [GO:0006357]; RNA splicing [GO:0008380]	ASAP complex [GO:0061574]; cytosol [GO:0005829]; histone deacetylase complex [GO:0000118]; nuclear body [GO:0016604]; nuclear speck [GO:0016607]; nucleoplasm [GO:0005654]; nucleus [GO:0005634]	RNA binding [GO:0003723]; transcription corepressor activity [GO:0003714]; transcription factor binding [GO:0008134]	nucleus	hsa:10284	RNA transport	KOG3391	K	Transcription	IPR017250;IPR010516;IPR042534;
O00507	19455.5		8514.92				#NUM!	13985.2	-9.96578			Down	USP9Y	BMP signaling pathway [GO:0030509]; cell migration [GO:0016477]; protein deubiquitination [GO:0016579]; spermatogenesis [GO:0007283]; transforming growth factor beta receptor signaling pathway [GO:0007179]; ubiquitin-dependent protein catabolic process [GO:0006511]	cytoplasm [GO:0005737]; cytosol [GO:0005829]; nucleus [GO:0005634]	co-SMAD binding [GO:0070410]; cysteine-type endopeptidase activity [GO:0004197]; cysteine-type peptidase activity [GO:0008234]; thiol-dependent deubiquitinase [GO:0004843]	plasma membrane	hsa:8287					IPR016024;IPR021905;IPR038765;IPR001394;IPR018200;IPR028889;
O00764	49517	20422	39877.8	75781	82654.3	86498.1	81644.5	36605.6	1.24932	0.0101934	0.221845	Up	PDXK	neutrophil degranulation [GO:0043312]; pyridoxal 5'-phosphate salvage [GO:0009443]; vitamin B6 metabolic process [GO:0042816]	cytosol [GO:0005829]; extracellular exosome [GO:0070062]; extracellular region [GO:0005576]; nucleoplasm [GO:0005654]; nucleus [GO:0005634]; secretory granule lumen [GO:0034774]; specific granule lumen [GO:0035580]	ATP binding [GO:0005524]; lithium ion binding [GO:0031403]; magnesium ion binding [GO:0000287]; potassium ion binding [GO:0030955]; protein homodimerization activity [GO:0042803]; pyridoxal kinase activity [GO:0008478]; pyridoxal phosphate binding [GO:0030170]; sodium ion binding [GO:0031402]; zinc ion binding [GO:0008270]	cytosol	hsa:8566	Vitamin B6 metabolism	KOG2599	H	Coenzyme transport and metabolism	IPR013749;IPR004625;IPR029056;
O14494	9283.01	13706.6	9425.95				#NUM!	10805.2	-9.96578			Down	PLPP1	androgen receptor signaling pathway [GO:0030521]; ceramide metabolic process [GO:0006672]; intracellular steroid hormone receptor signaling pathway [GO:0030518]; negative regulation of cell population proliferation [GO:0008285]; phospholipid dephosphorylation [GO:0046839]; phospholipid metabolic process [GO:0006644]; protein kinase C-activating G protein-coupled receptor signaling pathway [GO:000…	apical plasma membrane [GO:0016324]; caveola [GO:0005901]; extracellular exosome [GO:0070062]; integral component of plasma membrane [GO:0005887]; membrane [GO:0016020]; membrane raft [GO:0045121]; plasma membrane [GO:0005886]	ceramide-1-phosphate phosphatase activity [GO:0106235]; diacylglycerol diphosphate phosphatase activity [GO:0000810]; lipid phosphatase activity [GO:0042577]; phosphatidate phosphatase activity [GO:0008195]; sphingosine-1-phosphate phosphatase activity [GO:0042392]	plasma membrane	hsa:8611	Glycerolipid metabolism				IPR028670;IPR036938;IPR000326;IPR043216;
O14579	123170	35855.8	69482.8	164040	127503	160258	150600	76169.5	1.14977	0.0272318	0.305161	Up	COPE	endoplasmic reticulum to Golgi vesicle-mediated transport [GO:0006888]; intra-Golgi vesicle-mediated transport [GO:0006891]; protein transport [GO:0015031]; retrograde vesicle-mediated transport, Golgi to endoplasmic reticulum [GO:0006890]	COPI vesicle coat [GO:0030126]; cytosol [GO:0005829]; endoplasmic reticulum membrane [GO:0005789]; Golgi apparatus [GO:0005794]; Golgi membrane [GO:0000139]; nucleoplasm [GO:0005654]; transport vesicle [GO:0030133]	structural molecule activity [GO:0005198]	cytosol	hsa:11316	Membrane Trafficking	KOG3081	U	Intracellular trafficking, secretion, and vesicular transport	IPR006822;IPR011990;
O14657				5999.37	6523.89	5873.38	6132.21	#NUM!	9.96578			Up	TOR1B	chaperone cofactor-dependent protein refolding [GO:0051085]; endoplasmic reticulum organization [GO:0007029]; nuclear membrane organization [GO:0071763]; protein localization to nucleus [GO:0034504]; response to unfolded protein [GO:0006986]	endoplasmic reticulum [GO:0005783]; endoplasmic reticulum lumen [GO:0005788]; extracellular exosome [GO:0070062]; nuclear envelope [GO:0005635]; nuclear membrane [GO:0031965]	ATPase activity [GO:0016887]; ATP binding [GO:0005524]; identical protein binding [GO:0042802]; kinesin binding [GO:0019894]	extracellular	hsa:27348	Clathrin-mediated endocytosis	KOG2170	R	General function prediction only	IPR027417;IPR010448;IPR030550;IPR017378;
O14787	204339	151019	176408	44911.2	42075.3	149164	78716.8	177255	-1.42384	0.0127534	0.238536	Down	TNPO2	protein import into nucleus [GO:0006606]	cytoplasm [GO:0005737]; nucleus [GO:0005634]	nuclear import signal receptor activity [GO:0061608]; nuclear localization sequence binding [GO:0008139]; small GTPase binding [GO:0031267]	cytosol	hsa:30000		KOG2023	YU		IPR016024;IPR001494;IPR040122;
O14818	460222	1914640	1557760	250897	392136	324273	322435	1310874	-1.80902	0.00405672	0.166158	Down	PSMA7	anaphase-promoting complex-dependent catabolic process [GO:0031145]; antigen processing and presentation of exogenous peptide antigen via MHC class I, TAP-dependent [GO:0002479]; Fc-epsilon receptor signaling pathway [GO:0038095]; interleukin-1-mediated signaling pathway [GO:0070498]; MAPK cascade [GO:0000165]; negative regulation of canonical Wnt signaling pathway [GO:0090090]; negative regulati…	cytoplasm [GO:0005737]; cytosol [GO:0005829]; extracellular exosome [GO:0070062]; nucleoplasm [GO:0005654]; nucleus [GO:0005634]; postsynapse [GO:0098794]; proteasome complex [GO:0000502]; proteasome core complex [GO:0005839]; proteasome core complex, alpha-subunit complex [GO:0019773]	endopeptidase activity [GO:0004175]; identical protein binding [GO:0042802]	cytosol	hsa:5688	Proteasome	KOG0183	O	Posttranslational modification, protein turnover, chaperones	IPR029055;IPR023332;IPR035190;IPR000426;IPR001353;
O14828	14208.3	6973.38	17232.3	22015.1	25768.3	27838.2	25207.2	12804.7	1.06979	0.0248379	0.298859	Up	SCAMP3	post-Golgi vesicle-mediated transport [GO:0006892]; protein transport [GO:0015031]	extracellular exosome [GO:0070062]; integral component of membrane [GO:0016021]; intracellular membrane-bounded organelle [GO:0043231]; recycling endosome membrane [GO:0055038]; trans-Golgi network membrane [GO:0032588]	ubiquitin protein ligase binding [GO:0031625]	plasma membrane	hsa:10067		KOG3088	U	Intracellular trafficking, secretion, and vesicular transport	IPR007273;
O14925	8653.74		6523	33152.6	19034.8	26583.7	26257	7588.37	1.7686	0.0019326	0.123134	Up	TIMM23	protein import into mitochondrial matrix [GO:0030150]; protein targeting to mitochondrion [GO:0006626]	integral component of mitochondrial inner membrane [GO:0031305]; mitochondrial inner membrane [GO:0005743]; mitochondrial intermembrane space [GO:0005758]; mitochondrion [GO:0005739]; TIM23 mitochondrial import inner membrane translocase complex [GO:0005744]	protein transmembrane transporter activity [GO:0008320]	cytosol	hsa:100287932	Protein localization	KOG3324	U	Intracellular trafficking, secretion, and vesicular transport	IPR005681;
O14950;P19105	438059	680451	606406	227660	261296	448436	312464	574972	-0.920144	0.0407204	0.349494	Down
O14965	3671	746.759	2597.6	9253	5581.1	3144.93	5993.01	2338.45	1.50381	0.0240291	0.297376	Up	AURKA	anaphase-promoting complex-dependent catabolic process [GO:0031145]; anterior/posterior axis specification [GO:0009948]; cell division [GO:0051301]; centrosome localization [GO:0051642]; DNA damage response, signal transduction by p53 class mediator resulting in cell cycle arrest [GO:0006977]; G2/M transition of mitotic cell cycle [GO:0000086]; liver regeneration [GO:0097421]; mitotic cell cycle …	axon hillock [GO:0043203]; centriole [GO:0005814]; centrosome [GO:0005813]; chromosome passenger complex [GO:0032133]; cilium [GO:0005929]; cytosol [GO:0005829]; germinal vesicle [GO:0042585]; meiotic spindle [GO:0072687]; microtubule [GO:0005874]; microtubule cytoskeleton [GO:0015630]; midbody [GO:0030496]; mitotic spindle pole [GO:0097431]; nucleoplasm [GO:0005654]; nucleus [GO:0005634]; perinu…	ATP binding [GO:0005524]; histone serine kinase activity [GO:0035174]; protein heterodimerization activity [GO:0046982]; protein kinase activity [GO:0004672]; protein kinase binding [GO:0019901]; protein serine/threonine/tyrosine kinase activity [GO:0004712]; protein serine/threonine kinase activity [GO:0004674]; protein serine kinase activity [GO:0106310]; protein threonine kinase activity [GO:0…	cytosol	hsa:6790	Oocyte meiosis	KOG0580	D	Cell cycle control, cell division, chromosome partitioning	IPR030616;IPR030611;IPR011009;IPR000719;IPR017441;IPR008271;
O14979	284072	893853	752920	269595	375141	204551	283096	643615	-1.06937	0.0439672	0.350691	Down	HNRNPDL	interleukin-12-mediated signaling pathway [GO:0035722]; regulation of gene expression [GO:0010468]; RNA processing [GO:0006396]	cytosol [GO:0005829]; nucleoplasm [GO:0005654]; nucleus [GO:0005634]; spliceosomal complex [GO:0005681]	DNA binding [GO:0003677]; double-stranded DNA binding [GO:0003690]; poly(A) binding [GO:0008143]; poly(G) binding [GO:0034046]; RNA binding [GO:0003723]; single-stranded DNA binding [GO:0003697]	nucleus	hsa:9987	Interleukin-12 family signaling	KOG0118	R	General function prediction only	IPR034847;IPR012677;IPR035979;IPR000504;
O14983	5624.66	8153.84	3799.35	878.258		3083.13	1980.69	5859.28	-1.76311	0.0101402	0.221845	Down	ATP2A1	apoptotic mitochondrial changes [GO:0008637]; calcium ion import [GO:0070509]; calcium ion import into sarcoplasmic reticulum [GO:1990036]; calcium ion transmembrane transport [GO:0070588]; calcium ion transport [GO:0006816]; cellular calcium ion homeostasis [GO:0006874]; intrinsic apoptotic signaling pathway in response to endoplasmic reticulum stress [GO:0070059]; ion transmembrane transport [G…	calcium channel complex [GO:0034704]; endoplasmic reticulum-Golgi intermediate compartment [GO:0005793]; endoplasmic reticulum membrane [GO:0005789]; H zone [GO:0031673]; I band [GO:0031674]; integral component of membrane [GO:0016021]; membrane [GO:0016020]; mitochondrion [GO:0005739]; perinuclear region of cytoplasm [GO:0048471]; platelet dense tubular network membrane [GO:0031095]; sarcoplasmi…	ATPase activity [GO:0016887]; ATP binding [GO:0005524]; calcium-dependent ATPase activity [GO:0030899]; calcium ion binding [GO:0005509]; protein homodimerization activity [GO:0042803]; P-type calcium transporter activity [GO:0005388]; P-type proton-exporting transporter activity [GO:0008553]	plasma membrane	hsa:487	Calcium signaling pathway	KOG0202	P	Inorganic ion transport and metabolism	IPR006068;IPR004014;IPR023299;IPR018303;IPR023298;IPR008250;IPR036412;IPR023214;IPR005782;IPR001757;IPR044492;
O15062	5080.67	5320.76	11298.5				#NUM!	7233.31	-9.96578			Down	ZBTB5	negative regulation of transcription by RNA polymerase II [GO:0000122]; regulation of transcription by RNA polymerase II [GO:0006357]	chromatin [GO:0000785]; nucleus [GO:0005634]	DNA-binding transcription factor activity, RNA polymerase II-specific [GO:0000981]; DNA-binding transcription repressor activity, RNA polymerase II-specific [GO:0001227]; metal ion binding [GO:0046872]; RNA polymerase II cis-regulatory region sequence-specific DNA binding [GO:0000978]; RNA polymerase II transcription regulatory region sequence-specific DNA binding [GO:0000977]	nucleus	hsa:9925		KOG1721	R	General function prediction only	IPR000210;IPR011333;IPR036236;IPR013087;
O15067	61844	32061.3	45677.4	83281.5	93916.1	70427.5	82541.7	46527.6	0.868187	0.0445133	0.350711	Up	PFAS	'de novo' IMP biosynthetic process [GO:0006189]; anterior head development [GO:0097065]; glutamine metabolic process [GO:0006541]; purine ribonucleoside monophosphate biosynthetic process [GO:0009168]; response to drug [GO:0042493]	cytosol [GO:0005829]; extracellular exosome [GO:0070062]	ATP binding [GO:0005524]; metal ion binding [GO:0046872]; phosphoribosylformylglycinamidine synthase activity [GO:0004642]	nucleus	hsa:5198	Metabolic pathways	KOG1907	F	Nucleotide transport and metabolism	IPR029062;IPR040707;IPR017926;IPR010073;IPR041609;IPR010918;IPR036676;IPR036921;IPR036604;
O15091	7985.6	2025.67	4621.39	13658.9	11258.2	12975	12630.7	4877.55	1.5794	0.00616444	0.181792	Up	PRORP	mitochondrial tRNA 5'-end processing [GO:0097745]; mitochondrial tRNA methylation [GO:0070901]; tRNA 5'-leader removal [GO:0001682]	mitochondrial matrix [GO:0005759]; mitochondrial ribonuclease P complex [GO:0030678]; mitochondrion [GO:0005739]; nucleoplasm [GO:0005654]	metal ion binding [GO:0046872]; ribonuclease P activity [GO:0004526]	cytosol	hsa:9692	Metabolism of RNA	ENOG502QRKG			IPR033495;IPR031595;IPR011990;
O15116	154747	377123	350427	72098.3	111383	63812.3	82431.2	294099	-1.77286	0.00161287	0.112397	Down	LSM1	deadenylation-dependent decapping of nuclear-transcribed mRNA [GO:0000290]; exonucleolytic catabolism of deadenylated mRNA [GO:0043928]; histone mRNA catabolic process [GO:0071044]; mRNA processing [GO:0006397]; negative regulation of neuron differentiation [GO:0045665]; RNA metabolic process [GO:0016070]; RNA splicing [GO:0008380]; RNA splicing, via transesterification reactions [GO:0000375]; st…	axon [GO:0030424]; cytoplasm [GO:0005737]; cytosol [GO:0005829]; dendrite [GO:0030425]; Lsm1-7-Pat1 complex [GO:1990726]; messenger ribonucleoprotein complex [GO:1990124]; neuronal cell body [GO:0043025]; nucleus [GO:0005634]; P-body [GO:0000932]	mRNA binding [GO:0003729]; pre-mRNA binding [GO:0036002]; RNA binding [GO:0003723]; RNA cap binding [GO:0000339]	cytosol	hsa:27257	RNA degradation	KOG1782	A	RNA processing and modification	IPR034104;IPR001163;IPR010920;IPR044642;
O15151				883.01	2986.59		1934.8	#NUM!	9.96578			Up	MDM4	atrial septum development [GO:0003283]; atrioventricular valve morphogenesis [GO:0003181]; cellular response to hypoxia [GO:0071456]; DNA damage response, signal transduction by p53 class mediator [GO:0030330]; DNA damage response, signal transduction by p53 class mediator resulting in cell cycle arrest [GO:0006977]; endocardial cushion morphogenesis [GO:0003203]; heart valve development [GO:0003…	nucleoplasm [GO:0005654]; nucleus [GO:0005634]	enzyme binding [GO:0019899]; zinc ion binding [GO:0008270]	nucleus	hsa:4194	MicroRNAs in cancer	ENOG502QQNV			IPR015458;IPR016495;IPR036885;IPR003121;IPR001876;IPR036443;IPR001841;IPR013083;
O15162	12197	25739.8	23074.7	7862.86	7808.76	8678.38	8116.67	20337.2	-1.25502	0.00810886	0.202367	Down	PLSCR1	acute-phase response [GO:0006953]; apoptotic process [GO:0006915]; defense response to virus [GO:0051607]; negative regulation of phagocytosis [GO:0050765]; negative regulation of viral genome replication [GO:0045071]; phosphatidylserine biosynthetic process [GO:0006659]; phosphatidylserine exposure on apoptotic cell surface [GO:0070782]; plasma membrane phospholipid scrambling [GO:0017121]; plat…	collagen-containing extracellular matrix [GO:0062023]; cytoplasm [GO:0005737]; cytosol [GO:0005829]; extracellular exosome [GO:0070062]; Golgi apparatus [GO:0005794]; integral component of plasma membrane [GO:0005887]; membrane [GO:0016020]; membrane raft [GO:0045121]; nucleolus [GO:0005730]; nucleoplasm [GO:0005654]; nucleus [GO:0005634]; perinuclear region of cytoplasm [GO:0048471]; plasma memb…	calcium ion binding [GO:0005509]; CD4 receptor binding [GO:0042609]; DNA binding [GO:0003677]; DNA-binding transcription activator activity, RNA polymerase II-specific [GO:0001228]; enzyme binding [GO:0019899]; epidermal growth factor receptor binding [GO:0005154]; lead ion binding [GO:0032791]; magnesium ion binding [GO:0000287]; mercury ion binding [GO:0045340]; nuclease activity [GO:0004518]; …	cytosol	hsa:5359		KOG0621	M	Cell wall/membrane/envelope biogenesis	IPR005552;
O15234	19457.6	20673.4	45267.7	8264.03	18201.7	15077	13847.6	28466.2	-1.00175	0.0482994	0.36104	Down	CASC3	intracellular mRNA localization [GO:0008298]; mRNA 3'-end processing [GO:0031124]; mRNA export from nucleus [GO:0006406]; mRNA splicing, via spliceosome [GO:0000398]; nuclear-transcribed mRNA catabolic process, nonsense-mediated decay [GO:0000184]; regulation of translation [GO:0006417]; RNA export from nucleus [GO:0006405]	cytoplasmic stress granule [GO:0010494]; cytosol [GO:0005829]; dendrite [GO:0030425]; exon-exon junction complex [GO:0035145]; nuclear membrane [GO:0031965]; nuclear speck [GO:0016607]; nucleoplasm [GO:0005654]; nucleus [GO:0005634]; perinuclear region of cytoplasm [GO:0048471]; U2-type catalytic step 1 spliceosome [GO:0071006]	enzyme binding [GO:0019899]; identical protein binding [GO:0042802]; RNA binding [GO:0003723]; ubiquitin protein ligase binding [GO:0031625]	nucleus	hsa:22794	mRNA surveillance pathway	KOG4264	R	General function prediction only	IPR018545;IPR028544;
O15235	21027.6	5145.55	13506.3	37271.9	32654.9	18877.8	29601.5	13226.5	1.32492	0.0240592	0.297376	Up	MRPS12	mitochondrial translation [GO:0032543]; mitochondrial translational elongation [GO:0070125]; mitochondrial translational termination [GO:0070126]; translation [GO:0006412]	mitochondrial inner membrane [GO:0005743]; mitochondrial ribosome [GO:0005761]; mitochondrial small ribosomal subunit [GO:0005763]; ribosome [GO:0005840]	RNA binding [GO:0003723]; structural constituent of ribosome [GO:0003735]	mitochondria	hsa:6183	Ribosome	KOG1750	J	Translation, ribosomal structure and biogenesis	IPR012340;IPR006032;IPR005679;
O15243	6159.24	1837.03					#NUM!	3998.14	-9.96578			Down	LEPROT	late endosome to vacuole transport via multivesicular body sorting pathway [GO:0032511]; negative regulation of growth hormone receptor signaling pathway [GO:0060400]; negative regulation of protein localization to cell surface [GO:2000009]; negative regulation of receptor signaling pathway via JAK-STAT [GO:0046426]; positive regulation of protein targeting to mitochondrion [GO:1903955]	endosome [GO:0005768]; endosome membrane [GO:0010008]; Golgi apparatus [GO:0005794]; Golgi membrane [GO:0000139]; integral component of membrane [GO:0016021]	signaling receptor binding [GO:0005102]	plasma membrane	hsa:54741		KOG2174	T	Signal transduction mechanisms	IPR007262;
O15265		1371.44	2275.08				#NUM!	1823.26	-9.96578			Down	ATXN7	histone deubiquitination [GO:0016578]; microtubule cytoskeleton organization [GO:0000226]; negative regulation of microtubule depolymerization [GO:0007026]; nucleus organization [GO:0006997]; protein deubiquitination [GO:0016579]; visual perception [GO:0007601]	cytosol [GO:0005829]; microtubule cytoskeleton [GO:0015630]; nuclear matrix [GO:0016363]; nucleolus [GO:0005730]; nucleoplasm [GO:0005654]; nucleus [GO:0005634]		nucleus	hsa:6314	Ub-specific processing proteases	KOG4140	B	Chromatin structure and dynamics	IPR030706;IPR013243;
O15294	17771.4	6825.23	12725.7	23999.3	22101.4	20317.7	22139.5	12440.8	0.934538	0.0451935	0.352245	Up	OGT	apoptotic process [GO:0006915]; circadian regulation of gene expression [GO:0032922]; histone H3-K4 trimethylation [GO:0080182]; histone H4-K16 acetylation [GO:0043984]; histone H4-K5 acetylation [GO:0043981]; histone H4-K8 acetylation [GO:0043982]; negative regulation of proteasomal ubiquitin-dependent protein catabolic process [GO:0032435]; negative regulation of protein ubiquitination [GO:0031…	cell projection [GO:0042995]; cytosol [GO:0005829]; histone acetyltransferase complex [GO:0000123]; mitochondrial membrane [GO:0031966]; nucleoplasm [GO:0005654]; nucleus [GO:0005634]; plasma membrane [GO:0005886]; protein-containing complex [GO:0032991]; protein N-acetylglucosaminyltransferase complex [GO:0017122]	acetylglucosaminyltransferase activity [GO:0008375]; phosphatidylinositol-3,4,5-trisphosphate binding [GO:0005547]; protein N-acetylglucosaminyltransferase activity [GO:0016262]; protein O-GlcNAc transferase activity [GO:0097363]	cytosol	hsa:8473	Insulin resistance	KOG1124;KOG4626	R	General function prediction only	IPR037919;IPR029489;IPR013026;IPR011990;IPR001440;IPR019734;
O15371	64381.5	45218.6	51859.7	127131	88113.1	119116	111453	53819.9	1.04791	0.0149238	0.2517	Up	EIF3D	cap-dependent translational initiation [GO:0002191]; formation of cytoplasmic translation initiation complex [GO:0001732]; IRES-dependent viral translational initiation [GO:0075522]; positive regulation of mRNA binding [GO:1902416]; positive regulation of translation [GO:0045727]; translational initiation [GO:0006413]; viral translational termination-reinitiation [GO:0075525]	cytosol [GO:0005829]; eukaryotic 43S preinitiation complex [GO:0016282]; eukaryotic 48S preinitiation complex [GO:0033290]; eukaryotic translation initiation factor 3 complex [GO:0005852]; eukaryotic translation initiation factor 3 complex, eIF3m [GO:0071541]; membrane [GO:0016020]	mRNA cap binding [GO:0098808]; RNA binding [GO:0003723]; translation initiation factor activity [GO:0003743]	cytosol	hsa:8664	RNA transport	KOG2479	J	Translation, ribosomal structure and biogenesis	IPR007783;
O15400	97829.1	122565	136413	50848.6	76811.7	64255.6	63972	118936	-0.901431	0.0313932	0.321103	Down	STX7	intracellular protein transport [GO:0006886]; organelle assembly [GO:0070925]; organelle localization [GO:0051640]; positive regulation of receptor localization to synapse [GO:1902685]; positive regulation of T cell mediated cytotoxicity [GO:0001916]; regulation of protein localization to plasma membrane [GO:1903076]; vesicle docking [GO:0048278]; vesicle fusion [GO:0006906]	azurophil granule [GO:0042582]; early endosome [GO:0005769]; early endosome membrane [GO:0031901]; endocytic vesicle [GO:0030139]; endomembrane system [GO:0012505]; endosome [GO:0005768]; extracellular exosome [GO:0070062]; immunological synapse [GO:0001772]; integral component of membrane [GO:0016021]; late endosome [GO:0005770]; lysosomal membrane [GO:0005765]; lysosome [GO:0005764]; perinuclea…	chloride channel inhibitor activity [GO:0019869]; SNAP receptor activity [GO:0005484]; SNARE binding [GO:0000149]; syntaxin binding [GO:0019905]	plasma membrane	hsa:8417	SNARE interactions in vesicular transport	KOG0811	U	Intracellular trafficking, secretion, and vesicular transport	IPR010989;IPR006012;IPR006011;IPR000727;
O15431	16966.9	3393.19	12665.1	4006.86	1858.81		2932.84	11008.4	-1.7216	0.0232252	0.294212	Down	SLC31A1	cellular copper ion homeostasis [GO:0006878]; cellular response to cisplatin [GO:0072719]; copper ion import across plasma membrane [GO:0098705]; copper ion transport [GO:0006825]	integral component of plasma membrane [GO:0005887]; late endosome [GO:0005770]; neuronal cell body [GO:0043025]; plasma membrane [GO:0005886]; recycling endosome [GO:0055037]	copper ion transmembrane transporter activity [GO:0005375]; identical protein binding [GO:0042802]	plasma membrane	hsa:1317	Mineral absorption	KOG3386	P	Inorganic ion transport and metabolism	IPR007274;
O15504				3088.76	3876.52	2014.28	2993.19	#NUM!	9.96578			Up	NUP42	intracellular transport of virus [GO:0075733]; mRNA export from nucleus [GO:0006406]; protein export from nucleus [GO:0006611]; protein sumoylation [GO:0016925]; regulation of cellular response to heat [GO:1900034]; regulation of gene silencing by miRNA [GO:0060964]; regulation of glycolytic process [GO:0006110]; tRNA export from nucleus [GO:0006409]; viral life cycle [GO:0019058]; viral process …	cytosol [GO:0005829]; host cell [GO:0043657]; nuclear membrane [GO:0031965]; nuclear pore [GO:0005643]; nucleoplasm [GO:0005654]; nucleus [GO:0005634]	metal ion binding [GO:0046872]; nuclear export signal receptor activity [GO:0005049]; RNA binding [GO:0003723]	nucleus	hsa:11097	RNA transport	ENOG502R2TD			IPR000571;
O43464	182602	392235	375834	122836	211805	143369	159337	316890	-0.950438	0.0444504	0.350711	Down	HTRA2	adult walking behavior [GO:0007628]; aging [GO:0007568]; cellular protein catabolic process [GO:0044257]; cellular response to growth factor stimulus [GO:0071363]; cellular response to heat [GO:0034605]; cellular response to interferon-beta [GO:0035458]; cellular response to oxidative stress [GO:0034599]; cellular response to retinoic acid [GO:0071300]; ceramide metabolic process [GO:0006672]; ex…	CD40 receptor complex [GO:0035631]; chromatin [GO:0000785]; cytoplasmic side of plasma membrane [GO:0009898]; cytoskeleton [GO:0005856]; cytosol [GO:0005829]; endoplasmic reticulum [GO:0005783]; endoplasmic reticulum membrane [GO:0005789]; membrane [GO:0016020]; mitochondrial intermembrane space [GO:0005758]; mitochondrial membrane [GO:0031966]; mitochondrion [GO:0005739]; nucleus [GO:0005634]; s…	identical protein binding [GO:0042802]; peptidase activity [GO:0008233]; serine-type endopeptidase activity [GO:0004252]; serine-type peptidase activity [GO:0008236]; unfolded protein binding [GO:0051082]	mitochondria	hsa:27429	Apoptosis - multiple species	KOG1320	O	Posttranslational modification, protein turnover, chaperones	IPR001478;IPR041489;IPR036034;IPR009003;IPR001940;
O43488	23039.7	9035.46	7622.24	17353.2	86767.2	30939.5	45020	13232.5	1.62524	0.0170192	0.260521	Up	AKR7A2	aflatoxin metabolic process [GO:0046222]; carbohydrate metabolic process [GO:0005975]; cellular aldehyde metabolic process [GO:0006081]; daunorubicin metabolic process [GO:0044597]; doxorubicin metabolic process [GO:0044598]	cytosol [GO:0005829]; extracellular exosome [GO:0070062]; Golgi apparatus [GO:0005794]	alditol:NADP+ 1-oxidoreductase activity [GO:0004032]; D-threo-aldose 1-dehydrogenase activity [GO:0047834]; electron transfer activity [GO:0009055]; phenanthrene-9,10-epoxide hydrolase activity [GO:0019119]	mitochondria	hsa:8574	Metabolism of xenobiotics by cytochrome P450	ENOG502QU2T			IPR023210;IPR036812;
O43639	15314.7	15352	14520.6	3407.24	6452.76	11724.2	7194.73	15062.4	-1.24243	0.0178009	0.268251	Down	NCK2	actin filament organization [GO:0007015]; cell migration [GO:0016477]; dendritic spine development [GO:0060996]; ephrin receptor signaling pathway [GO:0048013]; epidermal growth factor receptor signaling pathway [GO:0007173]; immunological synapse formation [GO:0001771]; lamellipodium assembly [GO:0030032]; negative regulation of cell population proliferation [GO:0008285]; negative regulation of …	cytoplasm [GO:0005737]; cytosol [GO:0005829]; endoplasmic reticulum [GO:0005783]; postsynaptic density [GO:0014069]; vesicle membrane [GO:0012506]	cytoskeletal anchor activity [GO:0008093]; phosphotyrosine residue binding [GO:0001784]; protein-containing complex binding [GO:0044877]; scaffold protein binding [GO:0097110]; signaling adaptor activity [GO:0035591]; signaling receptor complex adaptor activity [GO:0030159]	cytosol	hsa:8440	ErbB signaling pathway	KOG4226	T	Signal transduction mechanisms	IPR017304;IPR028524;IPR035883;IPR035559;IPR035560;IPR035561;IPR000980;IPR036860;IPR036028;IPR001452;
O43657	46464.3	114932	64835	10020	9613.84	25815.1	15149.6	75410.4	-2.37377	0.000348459	0.0518409	Down	TSPAN6	negative regulation of NIK/NF-kappaB signaling [GO:1901223]; negative regulation of viral-induced cytoplasmic pattern recognition receptor signaling pathway [GO:0039532]; positive regulation of I-kappaB kinase/NF-kappaB signaling [GO:0043123]	extracellular exosome [GO:0070062]; integral component of plasma membrane [GO:0005887]		plasma membrane	hsa:7105		KOG3882	R	General function prediction only	IPR000301;IPR018499;IPR018503;IPR008952;
O43665	28520.7	55399.1	26699.8	4715.43	9571.42	31680.1	15322.3	36873.2	-1.62762	0.0189036	0.274924	Down	RGS10	G protein-coupled acetylcholine receptor signaling pathway [GO:0007213]; G protein-coupled receptor signaling pathway [GO:0007186]; negative regulation of signal transduction [GO:0009968]; positive regulation of GTPase activity [GO:0043547]; regulation of G protein-coupled receptor signaling pathway [GO:0008277]; response to amphetamine [GO:0001975]	axon terminus [GO:0043679]; cytosol [GO:0005829]; dendritic spine [GO:0043197]; neuronal cell body [GO:0043025]; nucleus [GO:0005634]; plasma membrane [GO:0005886]	G-protein alpha-subunit binding [GO:0001965]; GTPase activator activity [GO:0005096]	nucleus	hsa:6001	GPCR downstream signalling	KOG3589	T	Signal transduction mechanisms	IPR016137;IPR037879;IPR036305;IPR024066;
O43670	502796	673434	729494	161234	199810	455744	272263	635241	-1.35747	0.00964682	0.219514	Down	ZNF207	attachment of spindle microtubules to kinetochore [GO:0008608]; cell division [GO:0051301]; microtubule bundle formation [GO:0001578]; microtubule polymerization [GO:0046785]; mitotic sister chromatid segregation [GO:0000070]; mitotic spindle assembly [GO:0090307]; mitotic spindle assembly checkpoint [GO:0007094]; protein stabilization [GO:0050821]; regulation of chromosome segregation [GO:005198…	condensed chromosome kinetochore [GO:0000777]; cytoplasm [GO:0005737]; kinetochore [GO:0000776]; microtubule [GO:0005874]; nucleolus [GO:0005730]; nucleoplasm [GO:0005654]; nucleus [GO:0005634]; spindle [GO:0005819]; spindle matrix [GO:1990047]	DNA binding [GO:0003677]; metal ion binding [GO:0046872]; microtubule binding [GO:0008017]; RNA binding [GO:0003723]	nucleus	hsa:7756		KOG2893	R	General function prediction only	IPR013087;
O43676	114903	115790	124276	34667.4	39967.3	121606	65413.6	118323	-1.09824	0.0393357	0.344927	Down	NDUFB3	mitochondrial electron transport, NADH to ubiquinone [GO:0006120]; mitochondrial respiratory chain complex I assembly [GO:0032981]	integral component of membrane [GO:0016021]; mitochondrial inner membrane [GO:0005743]; mitochondrial respiratory chain complex I [GO:0005747]	NADH dehydrogenase (ubiquinone) activity [GO:0008137]	cytosol	hsa:4709	Non-alcoholic fatty liver disease (NAFLD)	KOG4631	C	Energy production and conversion	IPR012576;
O43715	18054.4	41896.6	40121				#NUM!	33357.3	-9.96578			Down	TRIAP1	apoptotic process [GO:0006915]; cellular response to UV [GO:0034644]; DNA damage response, signal transduction by p53 class mediator [GO:0030330]; DNA damage response, signal transduction by p53 class mediator resulting in cell cycle arrest [GO:0006977]; intermembrane lipid transfer [GO:0120009]; negative regulation of apoptotic process [GO:0043066]; negative regulation of cysteine-type endopepti…	mitochondrial intermembrane space [GO:0005758]; mitochondrion [GO:0005739]; nucleoplasm [GO:0005654]; protein-containing complex [GO:0032991]	p53 binding [GO:0002039]	extracellular	hsa:51499	Direct p53 effectors	KOG3481	S	Function unknown	IPR007918;
O43809	111340	20638.6	111989	188858	222342	140229	183810	81322.5	1.50537	0.0243439	0.29828	Up	NUDT21	cell differentiation [GO:0030154]; messenger ribonucleoprotein complex assembly [GO:1990120]; mRNA 3'-end processing [GO:0031124]; mRNA alternative polyadenylation [GO:0110104]; mRNA polyadenylation [GO:0006378]; mRNA processing [GO:0006397]; mRNA splicing, via spliceosome [GO:0000398]; positive regulation of mRNA cleavage [GO:0031439]; positive regulation of mRNA polyadenylation [GO:1900365]; po…	centriolar satellite [GO:0034451]; centrosome [GO:0005813]; cytoplasm [GO:0005737]; mRNA cleavage and polyadenylation specificity factor complex [GO:0005847]; mRNA cleavage factor complex [GO:0005849]; nuclear body [GO:0016604]; nucleoplasm [GO:0005654]; nucleus [GO:0005634]; paraspeckles [GO:0042382]	chromatin binding [GO:0003682]; histone deacetylase binding [GO:0042826]; hydrolase activity [GO:0016787]; identical protein binding [GO:0042802]; mRNA 3'-UTR AU-rich region binding [GO:0035925]; mRNA binding [GO:0003729]; protein homodimerization activity [GO:0042803]; RNA binding [GO:0003723]	mitochondria	hsa:11051	mRNA surveillance pathway	KOG1689	A	RNA processing and modification	IPR016706;IPR015797;IPR000086;
O43861	10322.7		8214.77	4657.39	2951.84	4915.37	4174.87	9268.74	-1.17684	0.0210143	0.286131	Down	ATP9B	endocytosis [GO:0006897]; phospholipid translocation [GO:0045332]; retrograde vesicle-mediated transport, Golgi to endoplasmic reticulum [GO:0006890]	endosome [GO:0005768]; integral component of membrane [GO:0016021]; perinuclear region of cytoplasm [GO:0048471]; plasma membrane [GO:0005886]; trans-Golgi network [GO:0005802]	ATPase-coupled intramembrane lipid transporter activity [GO:0140326]; ATP binding [GO:0005524]; magnesium ion binding [GO:0000287]	plasma membrane	hsa:374868	Ion transport by P-type ATPases	KOG0210	P	Inorganic ion transport and metabolism	IPR030355;IPR023299;IPR018303;IPR023298;IPR008250;IPR036412;IPR023214;IPR006539;IPR032631;IPR001757;IPR032630;IPR044492;
O60313	43678.3	27358.9	32797.2	59484.2	63544.1	61394.2	61474.2	34611.5	0.855289	0.0374797	0.338837	Up	OPA1	apoptotic process [GO:0006915]; axonal transport of mitochondrion [GO:0019896]; calcium import into the mitochondrion [GO:0036444]; cellular response to glucose stimulus [GO:0071333]; cellular response to hypoxia [GO:0071456]; cellular response to L-glutamate [GO:1905232]; cellular senescence [GO:0090398]; cochlea development [GO:0090102]; dynamin family protein polymerization involved in mitocho…	axon cytoplasm [GO:1904115]; cytoplasm [GO:0005737]; cytosol [GO:0005829]; dendrite [GO:0030425]; extrinsic component of mitochondrial inner membrane [GO:0031314]; integral component of membrane [GO:0016021]; membrane [GO:0016020]; mitochondrial crista [GO:0030061]; mitochondrial inner membrane [GO:0005743]; mitochondrial intermembrane space [GO:0005758]; mitochondrial membrane [GO:0031966]; mito…	cardiolipin binding [GO:1901612]; GTPase activity [GO:0003924]; GTP binding [GO:0005525]; kinase binding [GO:0019900]; magnesium ion binding [GO:0000287]; microtubule binding [GO:0008017]; phosphatidic acid binding [GO:0070300]; protein-containing complex binding [GO:0044877]	mitochondria	hsa:4976	Apoptosis	KOG0447	R	General function prediction only	IPR001401;IPR022812;IPR030381;IPR033047;IPR027417;
O60361	24658.3	108495	79622.1	33938.6	23495	17616.3	25016.6	70925.1	-1.30754	0.0292586	0.312593	Down	NME2P1	CTP biosynthetic process [GO:0006241]; GTP biosynthetic process [GO:0006183]; regulation of apoptotic process [GO:0042981]; UTP biosynthetic process [GO:0006228]	extracellular exosome [GO:0070062]; nucleus [GO:0005634]	ATP binding [GO:0005524]; metal ion binding [GO:0046872]; nucleoside diphosphate kinase activity [GO:0004550]	cytosol						IPR034907;IPR036850;IPR001564;IPR023005;
O60437				21373.9	3287.3		12330.6	#NUM!	9.96578			Up	PPL	adaptive immune response [GO:0002250]; cornification [GO:0070268]; intermediate filament cytoskeleton organization [GO:0045104]; response to mechanical stimulus [GO:0009612]; wound healing [GO:0042060]	cornified envelope [GO:0001533]; cytoplasm [GO:0005737]; cytoskeleton [GO:0005856]; cytosol [GO:0005829]; desmosome [GO:0030057]; extracellular exosome [GO:0070062]; membrane [GO:0016020]; plasma membrane [GO:0005886]	cadherin binding [GO:0045296]; structural constituent of cytoskeleton [GO:0005200]; structural molecule activity [GO:0005198]	nucleus	hsa:5493	Keratinization	KOG0516	Z	Cytoskeleton	IPR041615;IPR043197;IPR035915;IPR001101;IPR001452;IPR018159;
O60488	14073.1	5441.06	10049.8	16945.4	20428.9	16814.6	18063	9854.65	0.973051	0.0383687	0.341793	Up	ACSL4	dendritic spine development [GO:0060996]; embryonic process involved in female pregnancy [GO:0060136]; fatty acid metabolic process [GO:0006631]; fatty acid transport [GO:0015908]; lipid biosynthetic process [GO:0008610]; lipid metabolic process [GO:0006629]; long-chain fatty acid metabolic process [GO:0001676]; long-chain fatty-acyl-CoA biosynthetic process [GO:0035338]; long-chain fatty-acyl-Co…	cytoplasm [GO:0005737]; endoplasmic reticulum [GO:0005783]; endoplasmic reticulum membrane [GO:0005789]; extracellular exosome [GO:0070062]; integral component of membrane [GO:0016021]; lipid droplet [GO:0005811]; membrane [GO:0016020]; mitochondria-associated endoplasmic reticulum membrane [GO:0044233]; mitochondrial outer membrane [GO:0005741]; neuronal cell body [GO:0043025]; peroxisomal membr…	arachidonate-CoA ligase activity [GO:0047676]; ATP binding [GO:0005524]; long-chain fatty acid-CoA ligase activity [GO:0004467]; very long-chain fatty acid-CoA ligase activity [GO:0031957]	endoplasmic reticulum	hsa:2182	Fatty acid metabolism	KOG1180	I	Lipid transport and metabolism	IPR020845;IPR000873;IPR042099;
O60499	10107	6129.81	18055.3	19060.5	20902.9	21020.3	20327.9	11430.7	0.968127	0.0445899	0.350711	Up	STX10	Golgi vesicle transport [GO:0048193]; intracellular protein transport [GO:0006886]; regulation of protein localization [GO:0032880]; retrograde transport, endosome to Golgi [GO:0042147]; vesicle docking [GO:0048278]; vesicle fusion [GO:0006906]	cytosol [GO:0005829]; endomembrane system [GO:0012505]; integral component of membrane [GO:0016021]; integral component of synaptic vesicle membrane [GO:0030285]; perinuclear region of cytoplasm [GO:0048471]; SNARE complex [GO:0031201]; trans-Golgi network [GO:0005802]; trans-Golgi network membrane [GO:0032588]; vesicle [GO:0031982]	SNAP receptor activity [GO:0005484]; SNARE binding [GO:0000149]; syntaxin binding [GO:0019905]	cytosol	hsa:8677	SNARE interactions in vesicular transport	KOG3202	U	Intracellular trafficking, secretion, and vesicular transport	IPR010989;IPR015260;IPR006012;IPR000727;
O60551	34044.5	7145.55	19943.8	47430.1	35678	35009.2	39372.4	20378	1.20336	0.0379035	0.340369	Up	NMT2	intracellular transport of virus [GO:0075733]; N-terminal peptidyl-glycine N-myristoylation [GO:0018008]; regulation of rhodopsin mediated signaling pathway [GO:0022400]	cytoplasm [GO:0005737]; cytosol [GO:0005829]; extrinsic component of membrane [GO:0019898]; Golgi apparatus [GO:0005794]; host cell [GO:0043657]; plasma membrane [GO:0005886]	glycylpeptide N-tetradecanoyltransferase activity [GO:0004379]	nucleus	hsa:9397	HIV Infection	KOG2779	I	Lipid transport and metabolism	IPR016181;IPR000903;IPR022677;IPR022678;IPR022676;
O60563	15364.2	8091.88	10850.5	20512.8	28338.7	15137.5	21329.7	11435.5	0.901848	0.0468187	0.357146	Up	CCNT1	cell cycle [GO:0007049]; cell division [GO:0051301]; negative regulation of mRNA polyadenylation [GO:1900364]; positive regulation by host of viral transcription [GO:0043923]; positive regulation of DNA-templated transcription, elongation [GO:0032786]; positive regulation of transcription by RNA polymerase II [GO:0045944]; positive regulation of viral transcription [GO:0050434]; protein phosphory…	cyclin/CDK positive transcription elongation factor complex [GO:0008024]; cytosol [GO:0005829]; nucleoplasm [GO:0005654]; nucleus [GO:0005634]; P-TEFb complex [GO:0070691]	7SK snRNA binding [GO:0097322]; chromatin binding [GO:0003682]; cyclin-dependent protein serine/threonine kinase activator activity [GO:0061575]; cyclin-dependent protein serine/threonine kinase regulator activity [GO:0016538]; DNA binding [GO:0003677]; protein kinase binding [GO:0019901]; RNA polymerase binding [GO:0070063]; transcription factor binding [GO:0008134]; transcription regulatory reg…	nucleus	hsa:904	Transcriptional misregulation in cancer	KOG0834	D	Cell cycle control, cell division, chromosome partitioning	IPR028863;IPR013763;IPR036915;IPR043198;IPR006671;
O60783	6639.35	3941.03	4169.67	12094.9	8641.22	10854.8	10530.3	4916.68	1.12609	0.0120301	0.233728	Up	MRPS14	mitochondrial translation [GO:0032543]; mitochondrial translational elongation [GO:0070125]; mitochondrial translational termination [GO:0070126]; translation [GO:0006412]	mitochondrial inner membrane [GO:0005743]; mitochondrial ribosome [GO:0005761]; mitochondrial small ribosomal subunit [GO:0005763]; mitochondrion [GO:0005739]; nuclear membrane [GO:0031965]; small ribosomal subunit [GO:0015935]	RNA binding [GO:0003723]; structural constituent of ribosome [GO:0003735]	mitochondria	hsa:63931	Ribosome	KOG1741	J	Translation, ribosomal structure and biogenesis	IPR001209;IPR043140;
O60888	203517	617948	521022	187897	184749	172962	181869	447496	-1.14934	0.0245851	0.298354	Down	CUTA	protein localization [GO:0008104]; response to metal ion [GO:0010038]	extracellular exosome [GO:0070062]; membrane [GO:0016020]	copper ion binding [GO:0005507]; enzyme binding [GO:0019899]	extracellular	hsa:51596		KOG3338	P	Inorganic ion transport and metabolism	IPR004323;IPR011322;IPR015867;
O60921	4455.75		3678.66				#NUM!	4067.2	-9.96578			Down	HUS1	cellular response to DNA damage stimulus [GO:0006974]; cellular response to ionizing radiation [GO:0071479]; DNA damage checkpoint [GO:0000077]; DNA repair [GO:0006281]; DNA replication [GO:0006260]; double-strand break repair via homologous recombination [GO:0000724]; embryo development ending in birth or egg hatching [GO:0009792]; intra-S DNA damage checkpoint [GO:0031573]; meiotic DNA integrit…	checkpoint clamp complex [GO:0030896]; cytosol [GO:0005829]; nucleolus [GO:0005730]; nucleoplasm [GO:0005654]; nucleus [GO:0005634]; site of double-strand break [GO:0035861]		cytosol	hsa:3364	Cellular senescence	KOG3999	DL		IPR016580;IPR007150;
O60927	1407.42	2273.54	1548.39	6379.6	7829.88	4328.81	6179.43	1743.12	1.81589	0.000566814	0.0715469	Up	PPP1R11	defense response to Gram-positive bacterium [GO:0050830]; negative regulation of cytokine production [GO:0001818]; negative regulation of phosphoprotein phosphatase activity [GO:0032515]; ubiquitin-dependent protein catabolic process [GO:0006511]	cytoplasm [GO:0005737]; nucleus [GO:0005634]	protein phosphatase 1 binding [GO:0008157]; protein serine/threonine phosphatase inhibitor activity [GO:0004865]; ubiquitin protein ligase activity [GO:0061630]	extracellular	hsa:6992		KOG4102	S	Function unknown	IPR011107;
O75064	9394.16	11277.3					#NUM!	10335.7	-9.96578			Down	DENND4B	regulation of Rab protein signal transduction [GO:0032483]	cytoplasmic vesicle [GO:0031410]; cytosol [GO:0005829]; Golgi apparatus [GO:0005794]; nucleoplasm [GO:0005654]	guanyl-nucleotide exchange factor activity [GO:0005085]	plasma membrane	hsa:9909	Rab regulation of trafficking	KOG2127	T	Signal transduction mechanisms	IPR001194;IPR005112;IPR043153;IPR023341;IPR002885;IPR011990;IPR037516;IPR005113;
O75072				4278.1		2450.79	3364.45	#NUM!	9.96578			Up	FKTN	muscle organ development [GO:0007517]; negative regulation of cell population proliferation [GO:0008285]; negative regulation of JNK cascade [GO:0046329]; nervous system development [GO:0007399]; protein O-linked glycosylation [GO:0006493]; protein O-linked mannosylation [GO:0035269]; regulation of protein glycosylation [GO:0060049]	cis-Golgi network [GO:0005801]; endoplasmic reticulum [GO:0005783]; extracellular space [GO:0005615]; Golgi apparatus [GO:0005794]; integral component of Golgi membrane [GO:0030173]; nucleus [GO:0005634]	transferase activity [GO:0016740]	mitochondria	hsa:2218	Mannose type O-glycan biosynthesis	ENOG502QUDN			IPR009644;IPR007074;
O75140				4440.25	3392.81	2820.78	3551.28	#NUM!	9.96578			Up	DEPDC5	cellular response to amino acid starvation [GO:0034198]; intracellular signal transduction [GO:0035556]; negative regulation of TORC1 signaling [GO:1904262]; negative regulation of TOR signaling [GO:0032007]; positive regulation of GTPase activity [GO:0043547]; regulation of autophagy [GO:0010506]	cytosol [GO:0005829]; GATOR1 complex [GO:1990130]; lysosomal membrane [GO:0005765]; lysosome [GO:0005764]; perinuclear region of cytoplasm [GO:0048471]	GTPase activator activity [GO:0005096]; protein-containing complex binding [GO:0044877]	nucleus	hsa:9681	mTOR signaling pathway	KOG3572	T	Signal transduction mechanisms	IPR000591;IPR027244;IPR036388;IPR036390;
O75143	16749.8	23231.9	21235.8	8409.93	7503.19	14226.4	10046.5	20405.8	-1.06748	0.0182406	0.271333	Down	ATG13	autophagosome assembly [GO:0000045]; macroautophagy [GO:0016236]; mitophagy [GO:0000423]; piecemeal microautophagy of the nucleus [GO:0034727]; positive regulation of protein targeting to mitochondrion [GO:1903955]; protein localization to phagophore assembly site [GO:0034497]; regulation of macroautophagy [GO:0016241]; response to mitochondrial depolarisation [GO:0098780]	Atg1/ULK1 kinase complex [GO:1990316]; cytosol [GO:0005829]; endoplasmic reticulum membrane [GO:0005789]; extrinsic component of membrane [GO:0019898]; mitochondrion [GO:0005739]; phagophore assembly site [GO:0000407]	protein kinase binding [GO:0019901]	cytosol	hsa:9776	Autophagy - other	KOG3874	S	Function unknown	IPR040182;IPR018731;IPR036570;
O75157	44470.9	65680.5	70811.4	15804	14124.9	24133.1	18020.7	60320.9	-1.75425	0.000695205	0.0775154	Down	TSC22D2	regulation of transcription by RNA polymerase II [GO:0006357]; response to osmotic stress [GO:0006970]			nucleus	hsa:9819		KOG4797	K	Transcription	IPR000580;
O75191	15204.7	2348.45	8151.93	22549.1	16891.7	13719.6	17720.1	8568.36	1.3887	0.0333149	0.325243	Up	XYLB	carbohydrate metabolic process [GO:0005975]; D-xylose metabolic process [GO:0042732]; generation of precursor metabolites and energy [GO:0006091]; glucuronate catabolic process to xylulose 5-phosphate [GO:0019640]; phosphorylation [GO:0016310]; xylulose catabolic process [GO:0005998]; xylulose metabolic process [GO:0005997]	cytosol [GO:0005829]	ATP binding [GO:0005524]; phosphotransferase activity, alcohol group as acceptor [GO:0016773]; xylulokinase activity [GO:0004856]	nucleus	hsa:9942	Metabolic pathways	KOG2531	G	Carbohydrate transport and metabolism	IPR043129;IPR000577;IPR018485;IPR018484;IPR042024;
O75251	54639.1	18771.2	36740.9	78477.8	143100	78865	100148	36717.1	1.51826	0.00622278	0.181792	Up	NDUFS7	aerobic respiration [GO:0009060]; electron transport coupled proton transport [GO:0015990]; mitochondrial electron transport, NADH to ubiquinone [GO:0006120]; mitochondrial respiratory chain complex I assembly [GO:0032981]	mitochondrial matrix [GO:0005759]; mitochondrial respiratory chain complex I [GO:0005747]	4 iron, 4 sulfur cluster binding [GO:0051539]; metal ion binding [GO:0046872]; NADH dehydrogenase (ubiquinone) activity [GO:0008137]; oxidoreductase activity, acting on NAD(P)H, quinone or similar compound as acceptor [GO:0016655]; quinone binding [GO:0048038]	mitochondria	hsa:374291	Oxidative phosphorylation	KOG1687	C	Energy production and conversion	IPR006137;IPR006138;
O75340	46097	21060.3	36491.6	79865.6	88210.8	66606.4	78227.6	34549.6	1.24248	0.00917347	0.215427	Up	PDCD6	activation of cysteine-type endopeptidase activity involved in apoptotic process [GO:0006919]; angiogenesis [GO:0001525]; apoptotic signaling pathway [GO:0097190]; cellular response to heat [GO:0034605]; COPII vesicle coating [GO:0048208]; endoplasmic reticulum to Golgi vesicle-mediated transport [GO:0006888]; intracellular protein transport [GO:0006886]; negative regulation of protein kinase B s…	COPII vesicle coat [GO:0030127]; Cul3-RING ubiquitin ligase complex [GO:0031463]; cytoplasm [GO:0005737]; cytoplasmic vesicle [GO:0031410]; cytosol [GO:0005829]; endoplasmic reticulum [GO:0005783]; endoplasmic reticulum exit site [GO:0070971]; endoplasmic reticulum membrane [GO:0005789]; endosome [GO:0005768]; extracellular exosome [GO:0070062]; nucleoplasm [GO:0005654]; nucleus [GO:0005634]	calcium-dependent protein binding [GO:0048306]; calcium ion binding [GO:0005509]; identical protein binding [GO:0042802]; magnesium ion binding [GO:0000287]; protein dimerization activity [GO:0046983]; protein homodimerization activity [GO:0042803]; protein-macromolecule adaptor activity [GO:0030674]; protein-membrane adaptor activity [GO:0043495]; ubiquitin ligase-substrate adaptor activity [GO:…	cytosol	hsa:10016		KOG0037	T	Signal transduction mechanisms	IPR011992;IPR018247;IPR002048;
O75368	334875	723817	627663	170854	282557	385554	279655	562118	-1.01033	0.0412884	0.349803	Down	SH3BGRL		cytoplasm [GO:0005737]; extracellular exosome [GO:0070062]; extracellular space [GO:0005615]; nucleus [GO:0005634]	SH3 domain binding [GO:0017124]	mitochondria	hsa:6451		KOG4023	S	Function unknown	IPR006993;IPR036249;
O75394	1686.68		1418.68	6666.17	8977.64	2101.59	5915.13	1552.68	1.69552	0.0143468	0.246394	Up	MRPL33	mitochondrial translational elongation [GO:0070125]; mitochondrial translational termination [GO:0070126]	mitochondrial inner membrane [GO:0005743]; mitochondrial large ribosomal subunit [GO:0005762]; mitochondrion [GO:0005739]	structural constituent of ribosome [GO:0003735]	mitochondria	hsa:9553	Ribosome	KOG3505	J	Translation, ribosomal structure and biogenesis	IPR038584;IPR001705;IPR011332;
O75396	30704.8	19536.5	33159.5	41477.4	93435.9	47479.6	60797.6	27800.3	1.06985	0.0270788	0.304465	Up	SEC22B	antigen processing and presentation of exogenous peptide antigen via MHC class I, TAP-dependent [GO:0002479]; COPII vesicle coating [GO:0048208]; endoplasmic reticulum to Golgi vesicle-mediated transport [GO:0006888]; negative regulation of autophagosome assembly [GO:1902902]; positive regulation of protein catabolic process [GO:0045732]; protein transport [GO:0015031]; retrograde vesicle-mediate…	COPI-coated vesicle [GO:0030137]; endoplasmic reticulum-Golgi intermediate compartment [GO:0005793]; endoplasmic reticulum-Golgi intermediate compartment membrane [GO:0033116]; endoplasmic reticulum membrane [GO:0005789]; ER to Golgi transport vesicle membrane [GO:0012507]; Golgi membrane [GO:0000139]; integral component of membrane [GO:0016021]; melanosome [GO:0042470]; phagocytic vesicle membra…	SNAP receptor activity [GO:0005484]; syntaxin binding [GO:0019905]	endoplasmic reticulum	hsa:9554	Phagosome	KOG0862	U	Intracellular trafficking, secretion, and vesicular transport	IPR011012;IPR010908;IPR044565;IPR001388;IPR042855;
O75420	4444.23	3230.14	5796.67				#NUM!	4490.35	-9.96578			Down	GIGYF1		protein-containing complex [GO:0032991]		nucleus			KOG1862	R	General function prediction only	IPR003169;IPR035445;
O75436	140716	76179.9	111160	206751	202932	174674	194786	109352	0.87355	0.0402102	0.347553	Up	VPS26A	endocytic recycling [GO:0032456]; intracellular protein transport [GO:0006886]; regulation of macroautophagy [GO:0016241]; retrograde transport, endosome to Golgi [GO:0042147]; Wnt signaling pathway [GO:0016055]	cytosol [GO:0005829]; early endosome [GO:0005769]; endosome [GO:0005768]; endosome membrane [GO:0010008]; lysosome [GO:0005764]; retromer, cargo-selective complex [GO:0030906]; retromer complex [GO:0030904]; tubular endosome [GO:0097422]; vesicle [GO:0031982]		cytosol	hsa:9559	Endocytosis	KOG3063	U	Intracellular trafficking, secretion, and vesicular transport	IPR014752;IPR028934;
O75439	59087.7	21101.1	32669.1	122613	115285	77231.2	105043	37619.3	1.58142	0.00360314	0.158585	Up	PMPCB	mitochondrial calcium ion transmembrane transport [GO:0006851]; protein processing involved in protein targeting to mitochondrion [GO:0006627]	mitochondrial inner membrane [GO:0005743]; mitochondrial processing peptidase complex [GO:0017087]; mitochondrion [GO:0005739]	metal ion binding [GO:0046872]; metalloendopeptidase activity [GO:0004222]	mitochondria	hsa:9512	Mitochondrial calcium ion transport	KOG0960	O	Posttranslational modification, protein turnover, chaperones	IPR011249;IPR037718;IPR011765;IPR001431;IPR007863;
O75489	323659	191321	383518	453775	659763	533705	549081	299499	0.916734	0.0397358	0.346204	Up	NDUFS3	mitochondrial electron transport, NADH to ubiquinone [GO:0006120]; mitochondrial respiratory chain complex I assembly [GO:0032981]; negative regulation of cell growth [GO:0030308]; negative regulation of intrinsic apoptotic signaling pathway [GO:2001243]; reactive oxygen species metabolic process [GO:0072593]; substantia nigra development [GO:0021762]	mitochondrial inner membrane [GO:0005743]; mitochondrial matrix [GO:0005759]; mitochondrial membrane [GO:0031966]; mitochondrial respiratory chain complex I [GO:0005747]; mitochondrion [GO:0005739]; nuclear body [GO:0016604]	electron transfer activity [GO:0009055]; NADH dehydrogenase (ubiquinone) activity [GO:0008137]; NADH dehydrogenase activity [GO:0003954]	mitochondria	hsa:4722	Alzheimer disease	KOG1713	C	Energy production and conversion	IPR010218;IPR037232;IPR001268;IPR020396;
O75525	52893	133388	98186.1	34708.5	42978.3	59184	45623.6	94822.4	-0.990683	0.0404358	0.349052	Down	KHDRBS3	mRNA processing [GO:0006397]; regulation of alternative mRNA splicing, via spliceosome [GO:0000381]; regulation of mRNA splicing, via spliceosome [GO:0048024]; viral process [GO:0016032]	nucleoplasm [GO:0005654]; nucleus [GO:0005634]; protein-containing complex [GO:0032991]	identical protein binding [GO:0042802]; mRNA binding [GO:0003729]; protein domain specific binding [GO:0019904]; RNA binding [GO:0003723]; SH3 domain binding [GO:0017124]	cytosol	hsa:10656	PTK6 Regulates Proteins Involved in RNA Processing	KOG1588	A	RNA processing and modification	IPR004087;IPR004088;IPR036612;IPR032571;IPR032335;
O75528	4774.42	6813.14	8240.82	11795.5	18579.9	15492.7	15289.4	6609.46	1.22097	0.00815347	0.202367	Up	TADA3	histone H3 acetylation [GO:0043966]; histone H4 acetylation [GO:0043967]; intracellular estrogen receptor signaling pathway [GO:0030520]; mitotic cell cycle [GO:0000278]; positive regulation of gene expression [GO:0010628]; positive regulation of transcription, DNA-templated [GO:0045893]; protein deubiquitination [GO:0016579]; regulation of histone deacetylation [GO:0031063]; regulation of protei…	Ada2/Gcn5/Ada3 transcription activator complex [GO:0005671]; mitotic spindle [GO:0072686]; nucleoplasm [GO:0005654]; nucleus [GO:0005634]; SAGA complex [GO:0000124]; STAGA complex [GO:0030914]; transcription factor TFTC complex [GO:0033276]	nuclear receptor binding [GO:0016922]; nuclear receptor coactivator activity [GO:0030374]; protein domain specific binding [GO:0019904]; transcription coactivator activity [GO:0003713]	nucleus	hsa:10474	Human papillomavirus infection	KOG4191	B	Chromatin structure and dynamics	IPR019340;
O75531	457531	1523450	1329790	218892	597824	261535	359417	1.10359e+06	-1.58644	0.0109787	0.226008	Down	BANF1	chromosome condensation [GO:0030261]; chromosome segregation [GO:0007059]; DNA integration [GO:0015074]; establishment of integrated proviral latency [GO:0075713]; mitotic nuclear envelope reassembly [GO:0007084]; negative regulation of viral genome replication [GO:0045071]; nuclear transport [GO:0051169]; response to virus [GO:0009615]	condensed chromosome [GO:0000793]; cytoplasm [GO:0005737]; cytosol [GO:0005829]; nuclear envelope [GO:0005635]; nucleoplasm [GO:0005654]; nucleus [GO:0005634]	DNA binding [GO:0003677]; enzyme binding [GO:0019899]; identical protein binding [GO:0042802]; LEM domain binding [GO:0097726]; protein C-terminus binding [GO:0008022]; protein homodimerization activity [GO:0042803]; protein N-terminus binding [GO:0047485]	extracellular	hsa:8815	Nuclear Envelope Breakdown	KOG4233	BL		IPR004122;IPR036617;
O75616	8785.15	3230.86	5518.04	10095.8	13260	9007.99	10787.9	5844.68	0.981585	0.0415943	0.349803	Up	ERAL1	mitochondrial translational elongation [GO:0070125]; mitochondrial translational termination [GO:0070126]; ribosomal small subunit assembly [GO:0000028]	cytosol [GO:0005829]; mitochondrial inner membrane [GO:0005743]; mitochondrial matrix [GO:0005759]; mitochondrion [GO:0005739]	GTP binding [GO:0005525]; ribosomal small subunit binding [GO:0043024]; RNA binding [GO:0003723]; rRNA binding [GO:0019843]	mitochondria	hsa:26284	Mitochondrial translation elongation	KOG1423	DT		IPR030388;IPR006073;IPR005662;IPR015946;IPR009019;IPR027417;IPR005225;
O75718	18247.2	14000.5	8060.96	39086.1	46680.8	55342.2	47036.4	13436.2	1.8719	0.0005814	0.072029	Up	CRTAP	chaperone-mediated protein folding [GO:0061077]; collagen fibril organization [GO:0030199]; negative regulation of post-translational protein modification [GO:1901874]; peptidyl-proline hydroxylation to 3-hydroxy-L-proline [GO:0018400]; protein stabilization [GO:0050821]; spermatogenesis [GO:0007283]	endoplasmic reticulum [GO:0005783]; endoplasmic reticulum lumen [GO:0005788]; extracellular space [GO:0005615]; protein-containing complex [GO:0032991]		extracellular	hsa:10491	Collagen biosynthesis and modifying enzymes	KOG4459	S	Function unknown	IPR033212;IPR011990;
O75746	49222.6	10357.8	17129.1	50412.1	42052.1	42619.3	45027.8	25569.8	1.12366	0.0489163	0.362002	Up	SLC25A12	aspartate family amino acid metabolic process [GO:0009066]; aspartate transmembrane transport [GO:0015810]; gluconeogenesis [GO:0006094]; glutamate biosynthetic process [GO:0006537]; L-glutamate transmembrane transport [GO:0015813]; malate-aspartate shuttle [GO:0043490]; negative regulation of glucose catabolic process to lactate via pyruvate [GO:1904024]; positive regulation of ATP biosynthetic …	integral component of membrane [GO:0016021]; mitochondrial inner membrane [GO:0005743]; mitochondrion [GO:0005739]	calcium ion binding [GO:0005509]; identical protein binding [GO:0042802]; L-aspartate transmembrane transporter activity [GO:0015183]; L-glutamate transmembrane transporter activity [GO:0005313]; transmembrane transporter activity [GO:0022857]	cytosol	hsa:8604	Metabolism of carbohydrates	KOG0751	C	Energy production and conversion	IPR011992;IPR018247;IPR002048;IPR002067;IPR018108;IPR023395;
O75817				12198.4	11150.6	14413.9	12587.6	#NUM!	9.96578			Up	POP7	RNA phosphodiester bond hydrolysis, endonucleolytic [GO:0090502]; rRNA processing [GO:0006364]; tRNA 5'-leader removal [GO:0001682]; tRNA processing [GO:0008033]	cytoplasm [GO:0005737]; intracellular membrane-bounded organelle [GO:0043231]; multimeric ribonuclease P complex [GO:0030681]; nucleolus [GO:0005730]; nucleoplasm [GO:0005654]; nucleus [GO:0005634]; ribonuclease MRP complex [GO:0000172]	ribonuclease P activity [GO:0004526]; ribonuclease P RNA binding [GO:0033204]; RNA binding [GO:0003723]	nucleus	hsa:10248	RNA transport	KOG3631	Z	Cytoskeleton	IPR036882;IPR014612;
O75832	41286.6	26373.3	28014.8	102223	86606	119911	102913	31891.6	1.70702	0.000615073	0.0740232	Up	PSMD10	anaphase-promoting complex-dependent catabolic process [GO:0031145]; antigen processing and presentation of exogenous peptide antigen via MHC class I, TAP-dependent [GO:0002479]; apoptotic process [GO:0006915]; cytoplasmic sequestering of NF-kappaB [GO:0007253]; Fc-epsilon receptor signaling pathway [GO:0038095]; interleukin-1-mediated signaling pathway [GO:0070498]; MAPK cascade [GO:0000165]; ne…	cytoplasm [GO:0005737]; cytosol [GO:0005829]; intermediate filament cytoskeleton [GO:0045111]; nucleoplasm [GO:0005654]; nucleus [GO:0005634]; proteasome complex [GO:0000502]	transcription factor binding [GO:0008134]	cytosol	hsa:5716	Metabolism of amino acids and derivatives	KOG4412	O	Posttranslational modification, protein turnover, chaperones	IPR002110;IPR020683;IPR036770;IPR039334;
O75843	6101.31		1710.7				#NUM!	3906.01	-9.96578			Down	AP1G2	Golgi to vacuole transport [GO:0006896]; intracellular protein transport [GO:0006886]; post-Golgi vesicle-mediated transport [GO:0006892]; receptor-mediated endocytosis [GO:0006898]; vesicle-mediated transport [GO:0016192]; viral process [GO:0016032]	AP-1 adaptor complex [GO:0030121]; endosome membrane [GO:0010008]; Golgi apparatus [GO:0005794]; Golgi-associated vesicle [GO:0005798]; Golgi membrane [GO:0000139]; membrane [GO:0016020]; transport vesicle [GO:0030133]	cargo adaptor activity [GO:0140312]; clathrin adaptor activity [GO:0035615]	cytosol	hsa:8906	Human immunodeficiency virus 1 infection	KOG1062	U	Intracellular trafficking, secretion, and vesicular transport	IPR017107;IPR011989;IPR016024;IPR002553;IPR008152;IPR013041;IPR008153;
O75882	4026.86	4908.34					#NUM!	4467.6	-9.96578			Down	ATRN	animal organ morphogenesis [GO:0009887]; cell migration [GO:0016477]; cerebellum development [GO:0021549]; inflammatory response [GO:0006954]; myelination [GO:0042552]; pigmentation [GO:0043473]; regulation of multicellular organism growth [GO:0040014]; response to oxidative stress [GO:0006979]; substrate adhesion-dependent cell spreading [GO:0034446]; tissue development [GO:0009888]	basement membrane [GO:0005604]; cytoplasm [GO:0005737]; extracellular exosome [GO:0070062]; extracellular space [GO:0005615]; integral component of plasma membrane [GO:0005887]; plasma membrane [GO:0005886]	carbohydrate binding [GO:0030246]; signaling receptor activity [GO:0038023]	plasma membrane	hsa:8455		KOG1388	TV		IPR034011;IPR001304;IPR016186;IPR016187;IPR000859;IPR000742;IPR011043;IPR015915;IPR006652;IPR002049;IPR002165;IPR016201;IPR035914;
O76071	33306.6	20336.9	39874.4	8891.46	7260.64	8295.61	8149.24	31172.6	-1.88543	0.000362138	0.0518409	Down	CIAO1	chromosome segregation [GO:0007059]; iron-sulfur cluster assembly [GO:0016226]; positive regulation of cell population proliferation [GO:0008284]; protein maturation by iron-sulfur cluster transfer [GO:0097428]; regulation of transcription by RNA polymerase II [GO:0006357]	CIA complex [GO:0097361]; cytoplasm [GO:0005737]; MMXD complex [GO:0071817]		nucleus	hsa:9391	Metabolism	KOG0645	R	General function prediction only	IPR028608;IPR015943;IPR001680;IPR019775;IPR017986;IPR036322;
O76095	53893.9	104681	47372.6	1230.91		8479.53	4855.22	68649.2	-4.31744	6.49913e-05	0.0241551	Down	JTB	apoptotic process [GO:0006915]; mitotic cell cycle [GO:0000278]; mitotic cytokinesis [GO:0000281]; positive regulation of protein kinase activity [GO:0045860]	cytoplasm [GO:0005737]; integral component of plasma membrane [GO:0005887]; membrane [GO:0016020]; microtubule organizing center [GO:0005815]; midbody [GO:0030496]; mitochondrion [GO:0005739]; spindle [GO:0005819]	protein kinase binding [GO:0019901]	extracellular	hsa:10899		KOG4084	R	General function prediction only	IPR008657;
O94842	20254.6	40765.5	16561.6	4202.51	4036.75	17171	8470.09	25860.6	-1.85096	0.00655848	0.186546	Down	TOX4	regulation of transcription by RNA polymerase II [GO:0006357]	chromatin [GO:0000785]; nucleus [GO:0005634]; PTW/PP1 phosphatase complex [GO:0072357]	chromatin DNA binding [GO:0031490]	nucleus	hsa:9878		KOG0381	R	General function prediction only	IPR009071;IPR036910;IPR037985;
O94889				9060.03	8171.38	4527.02	7252.81	#NUM!	9.96578			Up	KLHL18	cell cycle [GO:0007049]; cell division [GO:0051301]; positive regulation of mitotic cell cycle phase transition [GO:1901992]; protein ubiquitination [GO:0016567]			nucleus	hsa:23276		KOG4441	TR		IPR011705;IPR017096;IPR000210;IPR015915;IPR006652;IPR030603;IPR011333;
O95057				2632.67	1691.74	2697.87	2340.76	#NUM!	9.96578			Up	DIRAS1	signal transduction [GO:0007165]	plasma membrane [GO:0005886]	GDP binding [GO:0019003]; GTPase activity [GO:0003924]; GTP binding [GO:0005525]	cytosol	hsa:148252		KOG0395	R	General function prediction only	IPR027417;IPR005225;IPR001806;IPR020849;
O95159	39323.7	19253.9	22943.2	4902.97	6011.74	14345.5	8420.07	27173.6	-1.78681	0.00253036	0.142193	Down	ZFPL1	regulation of transcription, DNA-templated [GO:0006355]; vesicle-mediated transport [GO:0016192]	Golgi apparatus [GO:0005794]; integral component of membrane [GO:0016021]; nucleus [GO:0005634]	DNA binding [GO:0003677]; zinc ion binding [GO:0008270]	nucleus	hsa:7542		KOG3970	O	Posttranslational modification, protein turnover, chaperones	IPR039043;
O95168	36766.3	16918	27740.4	53847.8	91655.8	66924.2	70809.3	27141.6	1.41957	0.00484439	0.172257	Up	NDUFB4	mitochondrial electron transport, NADH to ubiquinone [GO:0006120]; mitochondrial respiratory chain complex I assembly [GO:0032981]; response to oxidative stress [GO:0006979]	integral component of membrane [GO:0016021]; mitochondrial inner membrane [GO:0005743]; mitochondrial respiratory chain complex I [GO:0005747]; mitochondrion [GO:0005739]; nucleoplasm [GO:0005654]	NADH dehydrogenase (ubiquinone) activity [GO:0008137]	cytosol	hsa:4710	Retrograde endocannabinoid signaling	ENOG502S2HF			IPR009866;
O95218	70510.4	158439	109238	34483.8	68149.3	50542	51058.4	112729	-1.12033	0.0223572	0.292227	Down	ZRANB2	mRNA processing [GO:0006397]; RNA splicing [GO:0008380]	nucleoplasm [GO:0005654]	lipopolysaccharide binding [GO:0001530]; metal ion binding [GO:0046872]; RNA binding [GO:0003723]	nucleus	hsa:9406		KOG1995	R	General function prediction only	IPR017337;IPR001876;IPR036443;
O95229	28335.2	59572	49276.3	21728	15636.8	26257.9	21207.6	45727.8	-1.07362	0.0227111	0.292749	Down	ZWINT	cell division [GO:0051301]; establishment of localization in cell [GO:0051649]; mitotic sister chromatid segregation [GO:0000070]; mitotic spindle assembly checkpoint [GO:0007094]; mitotic spindle organization [GO:0007052]	condensed chromosome kinetochore [GO:0000777]; cytoplasm [GO:0005737]; cytosol [GO:0005829]; dendrite [GO:0030425]; kinetochore [GO:0000776]; nuclear body [GO:0016604]; nucleoplasm [GO:0005654]	protein N-terminus binding [GO:0047485]	cytosol	hsa:11130	Mitotic Prometaphase	ENOG502S6PG			IPR029092;
O95359	6828.53	10846.3	9515.31	4513.93	4288.67	3482.93	4095.18	9063.38	-1.12858	0.0101676	0.221845	Down	TACC2	cell population proliferation [GO:0008283]; cerebral cortex development [GO:0021987]; microtubule cytoskeleton organization [GO:0000226]; mitotic spindle organization [GO:0007052]	cytoplasm [GO:0005737]; cytosol [GO:0005829]; microtubule organizing center [GO:0005815]; nucleoplasm [GO:0005654]; plasma membrane [GO:0005886]	nuclear hormone receptor binding [GO:0035257]	nucleus	hsa:10579		ENOG502QUT1			IPR039915;IPR007707;
O95402				1065.26	741.269		903.264	#NUM!	9.96578			Up	MED26	positive regulation of gene expression [GO:0010628]; regulation of transcription by RNA polymerase II [GO:0006357]; regulation of transcription initiation from RNA polymerase II promoter [GO:0060260]; transcription initiation from RNA polymerase II promoter [GO:0006367]	core mediator complex [GO:0070847]; mediator complex [GO:0016592]; nucleoplasm [GO:0005654]	transcription coactivator activity [GO:0003713]; transcription coregulator activity [GO:0003712]	nucleus	hsa:9441	Gene expression (Transcription)	KOG1105	K	Transcription	IPR042376;IPR031416;IPR031417;IPR003617;IPR035441;IPR017923;
O95470	38786.9	12227.6	20235.4	41390	38873.4	46320.1	42194.5	23750	0.985704	0.0463039	0.35493	Up	SGPL1	ameboidal-type cell migration [GO:0001667]; androgen metabolic process [GO:0008209]; apoptotic signaling pathway [GO:0097190]; ceramide metabolic process [GO:0006672]; estrogen metabolic process [GO:0008210]; face morphogenesis [GO:0060325]; fatty acid metabolic process [GO:0006631]; fibroblast migration [GO:0010761]; hemopoiesis [GO:0030097]; kidney development [GO:0001822]; Leydig cell differen…	endoplasmic reticulum [GO:0005783]; endoplasmic reticulum membrane [GO:0005789]; integral component of endoplasmic reticulum membrane [GO:0030176]	carboxy-lyase activity [GO:0016831]; pyridoxal phosphate binding [GO:0030170]; sphinganine-1-phosphate aldolase activity [GO:0008117]	cytosol	hsa:8879	Sphingolipid metabolism	KOG1383	E	Amino acid transport and metabolism	IPR002129;IPR015424;IPR015422;IPR015421;
O95478	13061	5370.81	11619.4	22671.5	18168.2	15442.6	18760.8	10017.1	0.988066	0.0384939	0.342452	Up	NSA2	maturation of 5.8S rRNA [GO:0000460]; maturation of LSU-rRNA [GO:0000470]	nucleolus [GO:0005730]; preribosome, large subunit precursor [GO:0030687]	RNA binding [GO:0003723]	nucleus	hsa:10412		KOG3163	R	General function prediction only	IPR039411;IPR022309;
O95486	14435.2	3893.09	7092.78	20040.9	12477	19379.1	17299	8473.69	1.20124	0.0279905	0.307171	Up	SEC24A	antigen processing and presentation of exogenous peptide antigen via MHC class II [GO:0019886]; antigen processing and presentation of peptide antigen via MHC class I [GO:0002474]; COPII-coated vesicle cargo loading [GO:0090110]; COPII vesicle coating [GO:0048208]; endoplasmic reticulum to Golgi vesicle-mediated transport [GO:0006888]; intracellular protein transport [GO:0006886]	COPII vesicle coat [GO:0030127]; cytosol [GO:0005829]; endoplasmic reticulum exit site [GO:0070971]; endoplasmic reticulum membrane [GO:0005789]; ER to Golgi transport vesicle membrane [GO:0012507]	SNARE binding [GO:0000149]; zinc ion binding [GO:0008270]	cytosol	hsa:10802	Protein processing in endoplasmic reticulum	KOG1985	U	Intracellular trafficking, secretion, and vesicular transport	IPR029006;IPR007123;IPR036180;IPR006900;IPR036175;IPR006896;IPR012990;IPR041742;IPR036465;IPR006895;
O95487	16765.8	6166.89	5612.67	23651.4	18941	19312.1	20634.8	9515.12	1.29935	0.014068	0.24498	Up	SEC24B	antigen processing and presentation of exogenous peptide antigen via MHC class II [GO:0019886]; antigen processing and presentation of peptide antigen via MHC class I [GO:0002474]; aorta morphogenesis [GO:0035909]; auditory receptor cell stereocilium organization [GO:0060088]; cochlear nucleus development [GO:0021747]; COPII-coated vesicle cargo loading [GO:0090110]; COPII vesicle coating [GO:004…	COPII vesicle coat [GO:0030127]; cytosol [GO:0005829]; endoplasmic reticulum exit site [GO:0070971]; endoplasmic reticulum membrane [GO:0005789]; ER to Golgi transport vesicle membrane [GO:0012507]	SNARE binding [GO:0000149]; zinc ion binding [GO:0008270]	nucleus	hsa:10427	Protein processing in endoplasmic reticulum	KOG1985	U	Intracellular trafficking, secretion, and vesicular transport	IPR029006;IPR007123;IPR036180;IPR006900;IPR036175;IPR006896;IPR012990;IPR041742;IPR036465;IPR006895;IPR036174;
O95620	3943.09	2092.9	3598.98				#NUM!	3211.66	-9.96578			Down	DUS4L			flavin adenine dinucleotide binding [GO:0050660]; tRNA dihydrouridine synthase activity [GO:0017150]	cytosol	hsa:11062		KOG2335	J	Translation, ribosomal structure and biogenesis	IPR013785;IPR035587;IPR001269;IPR018517;
O95644				876.551	601.916	135.145	537.871	#NUM!	9.96578			Up	NFATC1	aortic valve morphogenesis [GO:0003180]; calcineurin-NFAT signaling cascade [GO:0033173]; Fc-epsilon receptor signaling pathway [GO:0038095]; intracellular signal transduction [GO:0035556]; negative regulation of vascular associated smooth muscle cell differentiation [GO:1905064]; negative regulation of Wnt signaling pathway [GO:0030178]; positive regulation of transcription, DNA-templated [GO:00…	chromatin [GO:0000785]; cytoplasm [GO:0005737]; cytosol [GO:0005829]; nuclear body [GO:0016604]; nucleoplasm [GO:0005654]; nucleus [GO:0005634]; transcription regulator complex [GO:0005667]	DNA-binding transcription activator activity, RNA polymerase II-specific [GO:0001228]; DNA-binding transcription factor activity [GO:0003700]; DNA-binding transcription factor activity, RNA polymerase II-specific [GO:0000981]; FK506 binding [GO:0005528]; mitogen-activated protein kinase p38 binding [GO:0048273]; RNA polymerase II cis-regulatory region sequence-specific DNA binding [GO:0000978]; R…	nucleus	hsa:4772	T cell receptor signaling pathway	ENOG502QTX8			IPR013783;IPR014756;IPR002909;IPR008366;IPR015647;IPR008967;IPR032397;IPR011539;IPR037059;
O95671	69827.7	50216.4	35204.9	19656.5	18676	30625.3	22985.9	51749.7	-1.15227	0.0144743	0.246394	Down	ASMTL	methylation [GO:0032259]; nucleotide metabolic process [GO:0009117]	cytosol [GO:0005829]	dTTP diphosphatase activity [GO:0036218]; NADH pyrophosphatase activity [GO:0035529]; nucleoside-triphosphate diphosphatase activity [GO:0047429]; O-methyltransferase activity [GO:0008171]; UTP diphosphatase activity [GO:0036221]	mitochondria	hsa:8623		KOG1509;KOG3178	D	Cell cycle control, cell division, chromosome partitioning	IPR031725;IPR016461;IPR029001;IPR003697;IPR001077;IPR029063;IPR036388;IPR036390;
O95772	3340.12	27395.6					#NUM!	15367.9	-9.96578			Down	STARD3NL	C21-steroid hormone biosynthetic process [GO:0006700]; vesicle tethering to endoplasmic reticulum [GO:0099044]	cytosol [GO:0005829]; endoplasmic reticulum-endosome membrane contact site [GO:0140284]; endosome [GO:0005768]; integral component of membrane [GO:0016021]; intracellular membrane-bounded organelle [GO:0043231]; late endosome membrane [GO:0031902]; lysosomal membrane [GO:0005765]; membrane [GO:0016020]; organelle membrane contact site [GO:0044232]	cholesterol binding [GO:0015485]; protein homodimerization activity [GO:0042803]	plasma membrane	hsa:83930	Metabolism of steroids	KOG3845	I	Lipid transport and metabolism	IPR019498;
O95807	3679.24	4246.91	10515.8				#NUM!	6147.32	-9.96578			Down	TMEM50A	late endosome to vacuole transport via multivesicular body sorting pathway [GO:0032511]	endoplasmic reticulum [GO:0005783]; glial cell projection [GO:0097386]; integral component of membrane [GO:0016021]; neuronal cell body [GO:0043025]		plasma membrane	hsa:23585		KOG3393	S	Function unknown	IPR007919;
O96017	44318.5	12685.7	23847.3	48034.5	55970.1	49256.3	51087	26950.5	1.10137	0.0328819	0.323977	Up	CHEK2	cell division [GO:0051301]; cellular protein catabolic process [GO:0044257]; cellular response to bisphenol A [GO:1903926]; cellular response to DNA damage stimulus [GO:0006974]; cellular response to drug [GO:0035690]; cellular response to gamma radiation [GO:0071480]; DNA damage checkpoint [GO:0000077]; DNA damage induced protein phosphorylation [GO:0006975]; DNA damage response, signal transduc…	cytoplasm [GO:0005737]; Golgi apparatus [GO:0005794]; nucleoplasm [GO:0005654]; nucleus [GO:0005634]; PML body [GO:0016605]	ATP binding [GO:0005524]; identical protein binding [GO:0042802]; metal ion binding [GO:0046872]; protein homodimerization activity [GO:0042803]; protein kinase binding [GO:0019901]; protein serine/threonine kinase activity [GO:0004674]; protein serine kinase activity [GO:0106310]; protein threonine kinase activity [GO:0106311]; ubiquitin protein ligase binding [GO:0031625]	cytosol	hsa:11200	p53 signaling pathway	KOG0615	D	Cell cycle control, cell division, chromosome partitioning	IPR000253;IPR011009;IPR000719;IPR008271;IPR008984;
O96033	46695.8	159348	42259.9	7661.43	12303.4	43606.6	21190.5	82767.9	-2.0858	0.00721749	0.19308	Down	MOCS2	molybdopterin cofactor biosynthetic process [GO:0032324]; Mo-molybdopterin cofactor biosynthetic process [GO:0006777]	cytosol [GO:0005829]; molybdopterin synthase complex [GO:0019008]	molybdopterin synthase activity [GO:0030366]; nucleotide binding [GO:0000166]							IPR012675;IPR044672;IPR028887;IPR016155;IPR003749;
P00390	311164	716549	555674	194313	233600	227025	218313	527796	-1.1959	0.0118754	0.23355	Down	GSR	cell redox homeostasis [GO:0045454]; cellular response to oxidative stress [GO:0034599]; glutathione metabolic process [GO:0006749]; nucleobase-containing small molecule interconversion [GO:0015949]	cytosol [GO:0005829]; external side of plasma membrane [GO:0009897]; extracellular exosome [GO:0070062]; mitochondrial matrix [GO:0005759]; mitochondrion [GO:0005739]	electron transfer activity [GO:0009055]; flavin adenine dinucleotide binding [GO:0050660]; glutathione-disulfide reductase activity [GO:0004362]; NADP binding [GO:0050661]	mitochondria	hsa:2936	Metabolic pathways	KOG0405	Q	Secondary metabolites biosynthesis, transport and catabolism	IPR036188;IPR023753;IPR016156;IPR006322;IPR001100;IPR004099;IPR012999;
P00441	270135	1097670	850999	145919	192261	182275	173485	739601	-1.87495	0.00263557	0.142193	Down	SOD1	activation of MAPK activity [GO:0000187]; anterograde axonal transport [GO:0008089]; auditory receptor cell stereocilium organization [GO:0060088]; cell aging [GO:0007569]; cellular iron ion homeostasis [GO:0006879]; cellular response to ATP [GO:0071318]; cellular response to cadmium ion [GO:0071276]; cellular response to oxidative stress [GO:0034599]; cellular response to potassium ion [GO:00358…	axon cytoplasm [GO:1904115]; cytoplasm [GO:0005737]; cytoplasmic vesicle [GO:0031410]; cytosol [GO:0005829]; dendrite cytoplasm [GO:0032839]; dense core granule [GO:0031045]; extracellular exosome [GO:0070062]; extracellular region [GO:0005576]; extracellular space [GO:0005615]; lysosome [GO:0005764]; mitochondrial intermembrane space [GO:0005758]; mitochondrial matrix [GO:0005759]; mitochondrion…	chaperone binding [GO:0051087]; copper ion binding [GO:0005507]; identical protein binding [GO:0042802]; protein phosphatase 2B binding [GO:0030346]; small GTPase binding [GO:0031267]; superoxide dismutase activity [GO:0004784]; zinc ion binding [GO:0008270]	cytosol	hsa:6647	Longevity regulating pathway - multiple species	KOG0441	P	Inorganic ion transport and metabolism	IPR036423;IPR024134;IPR018152;IPR001424;
P00519	3004.13	1993.8	2442.38	5001.7	7375.21	5547.72	5974.88	2480.1	1.26875	0.00517347	0.173943	Up	ABL1	actin cytoskeleton organization [GO:0030036]; actin filament branching [GO:0090135]; activated T cell proliferation [GO:0050798]; activation of protein kinase C activity [GO:1990051]; alpha-beta T cell differentiation [GO:0046632]; autophagy [GO:0006914]; B-1 B cell homeostasis [GO:0001922]; B cell proliferation involved in immune response [GO:0002322]; B cell receptor signaling pathway [GO:00508…	actin cytoskeleton [GO:0015629]; cell leading edge [GO:0031252]; cytoplasm [GO:0005737]; cytosol [GO:0005829]; dendrite [GO:0030425]; mitochondrion [GO:0005739]; neuronal cell body [GO:0043025]; nuclear body [GO:0016604]; nuclear membrane [GO:0031965]; nucleolus [GO:0005730]; nucleoplasm [GO:0005654]; nucleus [GO:0005634]; perinuclear region of cytoplasm [GO:0048471]; postsynapse [GO:0098794]; pr…	actin filament binding [GO:0051015]; actin monomer binding [GO:0003785]; ATP binding [GO:0005524]; bubble DNA binding [GO:0000405]; DNA binding [GO:0003677]; ephrin receptor binding [GO:0046875]; four-way junction DNA binding [GO:0000400]; kinase activity [GO:0016301]; magnesium ion binding [GO:0000287]; manganese ion binding [GO:0030145]; mitogen-activated protein kinase binding [GO:0051019]; ne…	nucleus	hsa:25	Axon guidance	KOG4278	T	Signal transduction mechanisms	IPR033221;IPR035837;IPR015015;IPR011009;IPR000719;IPR017441;IPR001245;IPR000980;IPR036860;IPR036028;IPR001452;IPR008266;IPR020635;
P00747	7480.63	6642.07	8726.66	3992.32	3454.49	4512.64	3986.48	7616.45	-0.933517	0.0233164	0.294315	Down	PLG	biological process involved in interaction with symbiont [GO:0051702]; blood coagulation [GO:0007596]; cellular protein metabolic process [GO:0044267]; extracellular matrix disassembly [GO:0022617]; fibrinolysis [GO:0042730]; negative regulation of cell-cell adhesion mediated by cadherin [GO:2000048]; negative regulation of cell population proliferation [GO:0008285]; negative regulation of cell-s…	blood microparticle [GO:0072562]; cell surface [GO:0009986]; collagen-containing extracellular matrix [GO:0062023]; extracellular exosome [GO:0070062]; extracellular region [GO:0005576]; extracellular space [GO:0005615]; extrinsic component of external side of plasma membrane [GO:0031232]; plasma membrane [GO:0005886]; platelet alpha granule lumen [GO:0031093]	apolipoprotein binding [GO:0034185]; chaperone binding [GO:0051087]; endopeptidase activity [GO:0004175]; enzyme binding [GO:0019899]; kinase binding [GO:0019900]; protein antigen binding [GO:1990405]; protein domain specific binding [GO:0019904]; serine-type endopeptidase activity [GO:0004252]; serine-type peptidase activity [GO:0008236]; signaling receptor binding [GO:0005102]	extracellular	hsa:5340	Staphylococcus aureus infection	ENOG502QVNP			IPR000001;IPR013806;IPR018056;IPR038178;IPR003609;IPR023317;IPR009003;IPR043504;IPR001314;IPR001254;IPR018114;IPR033116;
P01008	18503.4	27771.1	46738.4	10667.8	18185.2	12188.3	13680.4	31004.3	-1.11482	0.0237044	0.296247	Down	SERPINC1	acute inflammatory response to antigenic stimulus [GO:0002438]; blood coagulation [GO:0007596]; cellular protein metabolic process [GO:0044267]; lactation [GO:0007595]; negative regulation of endopeptidase activity [GO:0010951]; post-translational protein modification [GO:0043687]; regulation of blood coagulation, intrinsic pathway [GO:2000266]; response to nutrient [GO:0007584]	blood microparticle [GO:0072562]; collagen-containing extracellular matrix [GO:0062023]; endoplasmic reticulum lumen [GO:0005788]; extracellular exosome [GO:0070062]; extracellular region [GO:0005576]; extracellular space [GO:0005615]; plasma membrane [GO:0005886]	heparin binding [GO:0008201]; identical protein binding [GO:0042802]; protease binding [GO:0002020]; serine-type endopeptidase inhibitor activity [GO:0004867]	extracellular	hsa:462	Complement and coagulation cascades	KOG2392	V	Defense mechanisms	IPR033829;IPR015555;IPR023795;IPR023796;IPR000215;IPR036186;IPR042178;IPR042185;
P01009	1780.9	5156.06	3131.89				#NUM!	3356.28	-9.96578			Down	SERPINA1	acute-phase response [GO:0006953]; blood coagulation [GO:0007596]; cellular protein metabolic process [GO:0044267]; COPII vesicle coating [GO:0048208]; endoplasmic reticulum to Golgi vesicle-mediated transport [GO:0006888]; negative regulation of endopeptidase activity [GO:0010951]; neutrophil degranulation [GO:0043312]; platelet degranulation [GO:0002576]; post-translational protein modification…	collagen-containing extracellular matrix [GO:0062023]; COPII-coated ER to Golgi transport vesicle [GO:0030134]; endoplasmic reticulum [GO:0005783]; endoplasmic reticulum-Golgi intermediate compartment membrane [GO:0033116]; endoplasmic reticulum lumen [GO:0005788]; extracellular exosome [GO:0070062]; extracellular region [GO:0005576]; extracellular space [GO:0005615]; ficolin-1-rich granule lumen…	identical protein binding [GO:0042802]; protease binding [GO:0002020]; serine-type endopeptidase inhibitor activity [GO:0004867]	extracellular	hsa:5265	Complement and coagulation cascades	KOG2392	V	Defense mechanisms	IPR023795;IPR023796;IPR000215;IPR036186;IPR042178;IPR042185;
P01023	63309.3	161106	179984	47596.6	74712.9	53986.5	58765.3	134800	-1.08578	0.0338537	0.326586	Down	A2M	extracellular matrix disassembly [GO:0022617]; negative regulation of blood coagulation, intrinsic pathway [GO:2000267]; negative regulation of complement activation, lectin pathway [GO:0001869]; platelet degranulation [GO:0002576]; regulation of small GTPase mediated signal transduction [GO:0051056]; stem cell differentiation [GO:0048863]	blood microparticle [GO:0072562]; collagen-containing extracellular matrix [GO:0062023]; cytosol [GO:0005829]; extracellular exosome [GO:0070062]; extracellular region [GO:0005576]; extracellular space [GO:0005615]; platelet alpha granule lumen [GO:0031093]	calcium-dependent protein binding [GO:0048306]; endopeptidase inhibitor activity [GO:0004866]; enzyme binding [GO:0019899]; growth factor binding [GO:0019838]; interleukin-1 binding [GO:0019966]; interleukin-8 binding [GO:0019959]; protease binding [GO:0002020]; serine-type endopeptidase inhibitor activity [GO:0004867]; signaling receptor binding [GO:0005102]; tumor necrosis factor binding [GO:00…	extracellular	hsa:2	Complement and coagulation cascades	KOG1366	O	Posttranslational modification, protein turnover, chaperones	IPR009048;IPR036595;IPR011625;IPR041813;IPR011626;IPR013783;IPR014756;IPR001599;IPR019742;IPR002890;IPR041555;IPR040839;IPR008930;IPR010916;
P01834	7422.04	17410.1	11177.8	2640.63	5350.78	6942.17	4977.86	12003.3	-1.2934	0.0165062	0.260195	Down	IGKC	B cell receptor signaling pathway [GO:0050853]; complement activation [GO:0006956]; complement activation, classical pathway [GO:0006958]; defense response to bacterium [GO:0042742]; Fc-epsilon receptor signaling pathway [GO:0038095]; Fc-gamma receptor signaling pathway involved in phagocytosis [GO:0038096]; immune response [GO:0006955]; innate immune response [GO:0045087]; leukocyte migration [G…	blood microparticle [GO:0072562]; external side of plasma membrane [GO:0009897]; extracellular exosome [GO:0070062]; extracellular region [GO:0005576]; extracellular space [GO:0005615]; immunoglobulin complex, circulating [GO:0042571]; plasma membrane [GO:0005886]	antigen binding [GO:0003823]; immunoglobulin receptor binding [GO:0034987]	extracellular						IPR007110;IPR036179;IPR013783;IPR003006;IPR003597;
P01859;P01861	3130.21	11789.5	5401.47				#NUM!	6773.73	-9.96578			Down
P02042;P68871	278192	353128	352237	149025	155245	161839	155370	327852	-1.06939	0.0106239	0.224917	Down
P02452		7471.54	11522.2				#NUM!	9496.87	-9.96578			Down	COL1A1	blood coagulation [GO:0007596]; blood vessel development [GO:0001568]; bone trabecula formation [GO:0060346]; cartilage development involved in endochondral bone morphogenesis [GO:0060351]; cellular response to amino acid stimulus [GO:0071230]; cellular response to epidermal growth factor stimulus [GO:0071364]; cellular response to fibroblast growth factor stimulus [GO:0044344]; cellular response…	collagen-containing extracellular matrix [GO:0062023]; collagen type I trimer [GO:0005584]; cytoplasm [GO:0005737]; endoplasmic reticulum lumen [GO:0005788]; extracellular matrix [GO:0031012]; extracellular region [GO:0005576]; extracellular space [GO:0005615]; Golgi apparatus [GO:0005794]; secretory granule [GO:0030141]	extracellular matrix structural constituent [GO:0005201]; extracellular matrix structural constituent conferring tensile strength [GO:0030020]; identical protein binding [GO:0042802]; metal ion binding [GO:0046872]; platelet-derived growth factor binding [GO:0048407]; protease binding [GO:0002020]	extracellular	hsa:1277	AGE-RAGE signaling pathway in diabetic complications	KOG3544	W	Extracellular structures	IPR008160;IPR000885;IPR001007;
P02462	3301.7	2856.16	6832.77		1700.24	1330.3	1515.27	4330.21	-1.41451	0.0137108	0.24421	Down	COL4A1	basement membrane organization [GO:0071711]; blood vessel morphogenesis [GO:0048514]; brain development [GO:0007420]; branching involved in blood vessel morphogenesis [GO:0001569]; cellular response to amino acid stimulus [GO:0071230]; collagen-activated tyrosine kinase receptor signaling pathway [GO:0038063]; collagen fibril organization [GO:0030199]; epithelial cell differentiation [GO:0030855]…	basement membrane [GO:0005604]; collagen-containing extracellular matrix [GO:0062023]; collagen type IV trimer [GO:0005587]; endoplasmic reticulum lumen [GO:0005788]; extracellular matrix [GO:0031012]; extracellular region [GO:0005576]; extracellular space [GO:0005615]	extracellular matrix structural constituent [GO:0005201]; extracellular matrix structural constituent conferring tensile strength [GO:0030020]; platelet-derived growth factor binding [GO:0048407]	extracellular	hsa:1282	Small cell lung cancer	KOG3544	W	Extracellular structures	IPR008160;IPR001442;IPR036954;IPR016187;
P02538	8050.19	5158.54	17149.4	1153810	43087	13101.2	403333	10119.4	3.27898	0.0163845	0.260195	Up	KRT6A	antimicrobial humoral immune response mediated by antimicrobial peptide [GO:0061844]; cell differentiation [GO:0030154]; cornification [GO:0070268]; cytolysis by host of symbiont cells [GO:0051838]; defense response to Gram-positive bacterium [GO:0050830]; keratinization [GO:0031424]; morphogenesis of an epithelium [GO:0002009]; negative regulation of cytolysis by symbiont of host cells [GO:00018…	cytosol [GO:0005829]; extracellular exosome [GO:0070062]; keratin filament [GO:0045095]; membrane [GO:0016020]; nucleus [GO:0005634]	structural constituent of cytoskeleton [GO:0005200]	nucleus	hsa:3853	Keratinization	ENOG502QURK			IPR018039;IPR039008;IPR042180;IPR032444;IPR003054;
P02656	10823.9	30003.4	28607	7279.48	5929.98	6610.2	6606.55	23144.8	-1.67498	0.00254043	0.142193	Down	APOC3	cholesterol efflux [GO:0033344]; cholesterol homeostasis [GO:0042632]; chylomicron assembly [GO:0034378]; chylomicron remnant clearance [GO:0034382]; chylomicron remodeling [GO:0034371]; G protein-coupled receptor signaling pathway [GO:0007186]; high-density lipoprotein particle remodeling [GO:0034375]; lipoprotein metabolic process [GO:0042157]; negative regulation of cholesterol import [GO:0060…	chylomicron [GO:0042627]; collagen-containing extracellular matrix [GO:0062023]; early endosome [GO:0005769]; extracellular exosome [GO:0070062]; extracellular region [GO:0005576]; extracellular space [GO:0005615]; intermediate-density lipoprotein particle [GO:0034363]; spherical high-density lipoprotein particle [GO:0034366]; very-low-density lipoprotein particle [GO:0034361]	cholesterol binding [GO:0015485]; enzyme regulator activity [GO:0030234]; high-density lipoprotein particle receptor binding [GO:0070653]; lipase inhibitor activity [GO:0055102]; phospholipid binding [GO:0005543]	extracellular	hsa:345	Cholesterol metabolism	ENOG502SZ00			IPR008403;IPR038195;
P02763;P19652	4416.75	10774.5	8066.71				#NUM!	7752.65	-9.96578			Down
P02765	27549.8	63267.9	39625.7	3543.94	6653.51	6144.77	5447.41	43481.1	-2.96564	1.43212e-05	0.013687	Down	AHSG	acute-phase response [GO:0006953]; cellular protein metabolic process [GO:0044267]; negative regulation of bone mineralization [GO:0030502]; negative regulation of endopeptidase activity [GO:0010951]; negative regulation of insulin receptor signaling pathway [GO:0046627]; neutrophil degranulation [GO:0043312]; pinocytosis [GO:0006907]; platelet degranulation [GO:0002576]; positive regulation of p…	blood microparticle [GO:0072562]; collagen-containing extracellular matrix [GO:0062023]; endoplasmic reticulum lumen [GO:0005788]; extracellular exosome [GO:0070062]; extracellular matrix [GO:0031012]; extracellular region [GO:0005576]; extracellular space [GO:0005615]; Golgi apparatus [GO:0005794]; platelet alpha granule lumen [GO:0031093]; secretory granule lumen [GO:0034774]	cysteine-type endopeptidase inhibitor activity [GO:0004869]; endopeptidase inhibitor activity [GO:0004866]; kinase inhibitor activity [GO:0019210]	extracellular	hsa:197	BMP receptor signaling	ENOG502RYRI			IPR000010;IPR025760;IPR001363;
P02787	10061.2	24262.2	23686.5	4610.89	6304.37	5634.43	5516.56	19336.6	-1.7139	0.00164156	0.11302	Down	TF	actin filament organization [GO:0007015]; activation of JUN kinase activity [GO:0007257]; antibacterial humoral response [GO:0019731]; cellular iron ion homeostasis [GO:0006879]; cellular protein metabolic process [GO:0044267]; cellular response to iron ion [GO:0071281]; ERK1 and ERK2 cascade [GO:0070371]; iron ion homeostasis [GO:0055072]; iron ion transport [GO:0006826]; membrane organization […	apical plasma membrane [GO:0016324]; basal part of cell [GO:0045178]; basal plasma membrane [GO:0009925]; blood microparticle [GO:0072562]; cell surface [GO:0009986]; clathrin-coated endocytic vesicle membrane [GO:0030669]; clathrin-coated pit [GO:0005905]; cytoplasmic vesicle [GO:0031410]; early endosome [GO:0005769]; endocytic vesicle [GO:0030139]; endoplasmic reticulum lumen [GO:0005788]; endo…	ferric iron binding [GO:0008199]; ferrous iron binding [GO:0008198]; iron chaperone activity [GO:0034986]; transferrin receptor binding [GO:1990459]	extracellular	hsa:7018	Mineral absorption	ENOG502QT0C			IPR030685;IPR016357;IPR001156;IPR018195;
P02788		29107.5	27268.8	8989.55	8337.98		8663.76	28188.2	-1.70228	0.00425492	0.167444	Down	LTF	amyloid fibril formation [GO:1990000]; antibacterial humoral response [GO:0019731]; antifungal humoral response [GO:0019732]; antimicrobial humoral immune response mediated by antimicrobial peptide [GO:0061844]; antimicrobial humoral response [GO:0019730]; bone morphogenesis [GO:0060349]; defense response to Gram-negative bacterium [GO:0050829]; defense response to Gram-positive bacterium [GO:005…	cell surface [GO:0009986]; cytoplasm [GO:0005737]; early endosome [GO:0005769]; extracellular exosome [GO:0070062]; extracellular region [GO:0005576]; extracellular space [GO:0005615]; nucleus [GO:0005634]; phagocytic vesicle lumen [GO:0097013]; plasma membrane [GO:0005886]; protein-containing complex [GO:0032991]; recycling endosome [GO:0055037]; secretory granule [GO:0030141]; specific granule …	cysteine-type endopeptidase inhibitor activity [GO:0004869]; DNA binding [GO:0003677]; heparin binding [GO:0008201]; iron ion binding [GO:0005506]; lipopolysaccharide binding [GO:0001530]; protein serine/threonine kinase activator activity [GO:0043539]; serine-type endopeptidase activity [GO:0004252]	extracellular	hsa:4057	Innate Immune System	ENOG502QT0C			IPR030684;IPR016357;IPR001156;IPR018195;
P02792	64247.5	79565.1	317660	39043.1	65534.1	26700	43759.1	153824	-1.52368	0.021245	0.286131	Down	FTL	cellular iron ion homeostasis [GO:0006879]; intracellular sequestering of iron ion [GO:0006880]; iron ion homeostasis [GO:0055072]; iron ion transport [GO:0006826]; neutrophil degranulation [GO:0043312]; post-Golgi vesicle-mediated transport [GO:0006892]	autolysosome [GO:0044754]; azurophil granule lumen [GO:0035578]; cytoplasm [GO:0005737]; cytosol [GO:0005829]; extracellular exosome [GO:0070062]; extracellular region [GO:0005576]; intracellular ferritin complex [GO:0008043]; membrane [GO:0016020]	ferric iron binding [GO:0008199]; ferrous iron binding [GO:0008198]; identical protein binding [GO:0042802]; iron ion binding [GO:0005506]	cytosol	hsa:2512	Ferroptosis	KOG2332	P	Inorganic ion transport and metabolism	IPR001519;IPR012347;IPR009040;IPR009078;IPR014034;IPR008331;
P03886	5854.1		4515.83				#NUM!	5184.97	-9.96578			Down	MT-ND1	aerobic respiration [GO:0009060]; mitochondrial electron transport, NADH to ubiquinone [GO:0006120]; mitochondrial respiratory chain complex I assembly [GO:0032981]; response to drug [GO:0042493]; response to hydroperoxide [GO:0033194]; response to organic cyclic compound [GO:0014070]	dendrite [GO:0030425]; integral component of membrane [GO:0016021]; mitochondrial inner membrane [GO:0005743]; mitochondrial membrane [GO:0031966]; mitochondrial respiratory chain complex I [GO:0005747]; neuronal cell body [GO:0043025]	NADH dehydrogenase (ubiquinone) activity [GO:0008137]	plasma membrane	hsa:4535	Thermogenesis	KOG4770	C	Energy production and conversion	IPR001694;IPR018086;
P03897	25979.7	65265.1	75607.7	5980.4	8807.78	7540.12	7442.77	55617.5	-2.77814	4.28507e-05	0.0191114	Down	MT-ND3	cellular response to glucocorticoid stimulus [GO:0071385]; mitochondrial electron transport, NADH to ubiquinone [GO:0006120]; mitochondrial respiratory chain complex I assembly [GO:0032981]; response to light intensity [GO:0009642]; response to oxidative stress [GO:0006979]	integral component of membrane [GO:0016021]; mitochondrial inner membrane [GO:0005743]; mitochondrial respiratory chain complex I [GO:0005747]	NADH dehydrogenase (ubiquinone) activity [GO:0008137]	plasma membrane	hsa:4537	Metabolic pathways	KOG4662	C	Energy production and conversion	IPR000440;IPR038430;
P04040	84986.8	197184	164953	51921.8	50639.8	76930.6	59830.7	149041	-1.25751	0.011104	0.226348	Down	CAT	aerobic respiration [GO:0009060]; aging [GO:0007568]; cellular response to growth factor stimulus [GO:0071363]; cellular response to oxidative stress [GO:0034599]; cholesterol metabolic process [GO:0008203]; hemoglobin metabolic process [GO:0020027]; hydrogen peroxide catabolic process [GO:0042744]; negative regulation of apoptotic process [GO:0043066]; negative regulation of NF-kappaB transcript…	cytoplasm [GO:0005737]; cytosol [GO:0005829]; endoplasmic reticulum [GO:0005783]; extracellular exosome [GO:0070062]; extracellular region [GO:0005576]; ficolin-1-rich granule lumen [GO:1904813]; focal adhesion [GO:0005925]; Golgi apparatus [GO:0005794]; intracellular membrane-bounded organelle [GO:0043231]; lysosome [GO:0005764]; membrane [GO:0016020]; mitochondrial intermembrane space [GO:00057…	aminoacylase activity [GO:0004046]; antioxidant activity [GO:0016209]; catalase activity [GO:0004096]; enzyme binding [GO:0019899]; heme binding [GO:0020037]; identical protein binding [GO:0042802]; metal ion binding [GO:0046872]; NADP binding [GO:0050661]; oxidoreductase activity, acting on peroxide as acceptor [GO:0016684]; peroxisome targeting sequence binding [GO:0000268]; protein homodimeriz…	cytosol	hsa:847	Longevity regulating pathway	KOG0047	P	Inorganic ion transport and metabolism	IPR018028;IPR040333;IPR024708;IPR024711;IPR011614;IPR037060;IPR002226;IPR010582;IPR020835;
P04179	273327	260653	690009	116413	225147	88736.7	143432	407996	-1.46722	0.0107861	0.226008	Down	SOD2	acetylcholine-mediated vasodilation involved in regulation of systemic arterial blood pressure [GO:0003069]; age-dependent response to reactive oxygen species [GO:0001315]; cellular response to ethanol [GO:0071361]; cellular response to oxidative stress [GO:0034599]; hydrogen peroxide biosynthetic process [GO:0050665]; interleukin-12-mediated signaling pathway [GO:0035722]; negative regulation of…	extracellular exosome [GO:0070062]; mitochondrial matrix [GO:0005759]; mitochondrial nucleoid [GO:0042645]; mitochondrion [GO:0005739]	DNA binding [GO:0003677]; enzyme binding [GO:0019899]; identical protein binding [GO:0042802]; manganese ion binding [GO:0030145]; oxygen binding [GO:0019825]; superoxide dismutase activity [GO:0004784]	mitochondria	hsa:6648	Peroxisome	KOG0876	P	Inorganic ion transport and metabolism	IPR001189;IPR019833;IPR019832;IPR019831;IPR036324;IPR036314;
P04181	228999	79195.3	177657	321003	364796	271725	319175	161950	1.1013	0.027744	0.306282	Up	OAT	arginine catabolic process to glutamate [GO:0019544]; arginine catabolic process to proline via ornithine [GO:0010121]; glutamine family amino acid metabolic process [GO:0009064]; L-proline biosynthetic process [GO:0055129]; visual perception [GO:0007601]	cytoplasm [GO:0005737]; mitochondrial matrix [GO:0005759]; mitochondrion [GO:0005739]; nucleoplasm [GO:0005654]	identical protein binding [GO:0042802]; ornithine(lysine) transaminase activity [GO:0050155]; ornithine-oxo-acid transaminase activity [GO:0004587]; pyridoxal phosphate binding [GO:0030170]	mitochondria	hsa:4942	Arginine and proline metabolism	KOG1402	E	Amino acid transport and metabolism	IPR005814;IPR010164;IPR015424;IPR015422;IPR015421;
P04183	19157.7	12711.8	22911.1	6942.63	11305	7145.38	8464.34	18260.2	-1.10485	0.0164943	0.260195	Down	TK1	DNA biosynthetic process [GO:0071897]; nucleobase-containing compound metabolic process [GO:0006139]; protein homotetramerization [GO:0051289]; pyrimidine nucleoside salvage [GO:0043097]; thymidine metabolic process [GO:0046104]	cytosol [GO:0005829]	ATP binding [GO:0005524]; identical protein binding [GO:0042802]; thymidine kinase activity [GO:0004797]; zinc ion binding [GO:0008270]	cytosol	hsa:7083	Metabolic pathways	KOG3125	F	Nucleotide transport and metabolism	IPR027417;IPR001267;IPR020633;
P04259				314020	14550.7		164285	#NUM!	9.96578			Up	KRT6B	cornification [GO:0070268]; ectoderm development [GO:0007398]; keratinization [GO:0031424]	cytosol [GO:0005829]; extracellular exosome [GO:0070062]; keratin filament [GO:0045095]	structural constituent of cytoskeleton [GO:0005200]	nucleus	hsa:3854	Keratinization	ENOG502QURK			IPR018039;IPR039008;IPR042180;IPR032444;IPR003054;
P04632	83703	197027	179507	54384.1	70466.3	88396.9	71082.4	153412	-1.04248	0.0312228	0.321103	Down	CAPNS1	cornification [GO:0070268]; extracellular matrix disassembly [GO:0022617]; positive regulation of cell population proliferation [GO:0008284]; regulation of macroautophagy [GO:0016241]	cytosol [GO:0005829]; extracellular exosome [GO:0070062]; membrane [GO:0016020]; plasma membrane [GO:0005886]	calcium-dependent cysteine-type endopeptidase activity [GO:0004198]; calcium ion binding [GO:0005509]	cytosol	hsa:826	role of mef2d in t-cell apoptosis	KOG0037	T	Signal transduction mechanisms	IPR029642;IPR011992;IPR018247;IPR002048;
P05026	105964	170215	171793	72133.2	32341.5	85001.2	63158.6	149324	-1.32195	0.0113757	0.22992	Down	ATP1B1	ATP metabolic process [GO:0046034]; cardiac muscle contraction [GO:0060048]; cation transmembrane transport [GO:0098655]; cell adhesion [GO:0007155]; cell communication by electrical coupling involved in cardiac conduction [GO:0086064]; cellular calcium ion homeostasis [GO:0006874]; cellular potassium ion homeostasis [GO:0030007]; cellular sodium ion homeostasis [GO:0006883]; establishment or mai…	apical plasma membrane [GO:0016324]; basolateral plasma membrane [GO:0016323]; caveola [GO:0005901]; extracellular exosome [GO:0070062]; extracellular vesicle [GO:1903561]; intercalated disc [GO:0014704]; lateral plasma membrane [GO:0016328]; membrane [GO:0016020]; organelle membrane [GO:0031090]; plasma membrane [GO:0005886]; sarcolemma [GO:0042383]; sodium:potassium-exchanging ATPase complex [G…	ATPase activator activity [GO:0001671]; ATPase binding [GO:0051117]; MHC class II protein complex binding [GO:0023026]; protein C-terminus binding [GO:0008022]; protein heterodimerization activity [GO:0046982]; protein kinase binding [GO:0019901]; protein-macromolecule adaptor activity [GO:0030674]; P-type sodium:potassium-exchanging transporter activity [GO:0005391]	plasma membrane	hsa:481	Proximal tubule bicarbonate reclamation	KOG3927	P	Inorganic ion transport and metabolism	IPR000402;IPR015565;IPR038702;
P05204;Q15651	502125	906565	49597.2	28968		44526.2	36747.1	486096	-2.9763	0.00878566	0.212188	Down
P05412	18065.1	13948.1	21902	26397.5	33004.1	59015.5	39472.4	17971.7	1.07327	0.0231729	0.294212	Up	JUN	aging [GO:0007568]; angiogenesis [GO:0001525]; cellular response to cadmium ion [GO:0071276]; cellular response to potassium ion starvation [GO:0051365]; cellular response to reactive oxygen species [GO:0034614]; circadian rhythm [GO:0007623]; Fc-epsilon receptor signaling pathway [GO:0038095]; learning [GO:0007612]; membrane depolarization [GO:0051899]; negative regulation by host of viral trans…	chromatin [GO:0000785]; cytosol [GO:0005829]; euchromatin [GO:0000791]; nuclear chromosome [GO:0000228]; nucleoplasm [GO:0005654]; nucleus [GO:0005634]; plasma membrane [GO:0005886]; transcription factor AP-1 complex [GO:0035976]; transcription regulator complex [GO:0005667]	cAMP response element binding [GO:0035497]; DNA binding [GO:0003677]; DNA-binding transcription activator activity, RNA polymerase II-specific [GO:0001228]; DNA-binding transcription factor activity [GO:0003700]; DNA-binding transcription factor activity, RNA polymerase II-specific [GO:0000981]; DNA-binding transcription repressor activity, RNA polymerase II-specific [GO:0001227]; enzyme binding …	nucleus	hsa:3725	T cell receptor signaling pathway	KOG0837	K	Transcription	IPR004827;IPR015558;IPR005643;IPR002112;IPR008917;
P05452	3152.97	3881.14	5806.03				#NUM!	4280.05	-9.96578			Down	CLEC3B	bone mineralization [GO:0030282]; cellular response to organic substance [GO:0071310]; cellular response to transforming growth factor beta stimulus [GO:0071560]; ossification [GO:0001503]; platelet degranulation [GO:0002576]; positive regulation of plasminogen activation [GO:0010756]	collagen-containing extracellular matrix [GO:0062023]; cytoplasm [GO:0005737]; extracellular exosome [GO:0070062]; extracellular region [GO:0005576]; extracellular space [GO:0005615]; granular component [GO:0001652]; platelet dense granule lumen [GO:0031089]	calcium ion binding [GO:0005509]; carbohydrate binding [GO:0030246]; heparin binding [GO:0008201]; kringle domain binding [GO:0036143]	extracellular	hsa:7123	Response to elevated platelet cytosolic Ca2+	KOG4297	TV		IPR001304;IPR016186;IPR018378;IPR016187;
P05556	92938.5	148321	211703	57094.8	63094	90646.6	70278.5	150988	-1.05326	0.0258123	0.303158	Down	ITGB1	B cell differentiation [GO:0030183]; calcium-independent cell-matrix adhesion [GO:0007161]; CD40 signaling pathway [GO:0023035]; cell adhesion [GO:0007155]; cell adhesion mediated by integrin [GO:0033627]; cell-cell adhesion mediated by integrin [GO:0033631]; cell-matrix adhesion [GO:0007160]; cell migration [GO:0016477]; cell projection organization [GO:0030030]; cell-substrate adhesion [GO:0031…	cell surface [GO:0009986]; cleavage furrow [GO:0032154]; cytoplasm [GO:0005737]; endosome membrane [GO:0010008]; extracellular exosome [GO:0070062]; filopodium [GO:0030175]; focal adhesion [GO:0005925]; glial cell projection [GO:0097386]; integrin alpha10-beta1 complex [GO:0034680]; integrin alpha11-beta1 complex [GO:0034681]; integrin alpha1-beta1 complex [GO:0034665]; integrin alpha2-beta1 comp…	actin binding [GO:0003779]; cadherin binding [GO:0045296]; cell adhesion molecule binding [GO:0050839]; collagen binding involved in cell-matrix adhesion [GO:0098639]; coreceptor activity [GO:0015026]; fibronectin binding [GO:0001968]; integrin binding [GO:0005178]; metal ion binding [GO:0046872]; protease binding [GO:0002020]; protein-containing complex binding [GO:0044877]; protein heterodimeri…	extracellular	hsa:3688	Toxoplasmosis	KOG1226	TW		IPR013111;IPR040622;IPR027071;IPR033760;IPR015812;IPR014836;IPR012896;IPR036349;IPR002369;IPR032695;IPR016201;IPR036465;
P05976;P08590	68833	191591	186435	22151.3	38395.2	48181.8	36242.8	148953	-1.96895	0.00142318	0.10579	Down
P06454	62310.4	79238.9	59985.8	4648.96	5667.29	29483.3	13266.5	67178.4	-2.85823	0.000394524	0.0538645	Down	PTMA	negative regulation of apoptotic process [GO:0043066]; transcription, DNA-templated [GO:0006351]	cytosol [GO:0005829]; nucleoplasm [GO:0005654]; nucleus [GO:0005634]	activating transcription factor binding [GO:0033613]	cytosol	hsa:5757	Validated targets of C-MYC transcriptional activation	ENOG502S55T			IPR004931;
P06493	261576	79406.9	135056	302212	244632	294968	280604	158680	0.986203	0.0490597	0.362491	Up	CDK1	anaphase-promoting complex-dependent catabolic process [GO:0031145]; apoptotic process [GO:0006915]; cell division [GO:0051301]; cell migration [GO:0016477]; centrosome cycle [GO:0007098]; ciliary basal body-plasma membrane docking [GO:0097711]; DNA damage response, signal transduction by p53 class mediator resulting in cell cycle arrest [GO:0006977]; DNA repair [GO:0006281]; DNA replication [GO:…	centrosome [GO:0005813]; chromosome, telomeric region [GO:0000781]; cyclin B1-CDK1 complex [GO:0097125]; cyclin-dependent protein kinase holoenzyme complex [GO:0000307]; cytoplasm [GO:0005737]; cytosol [GO:0005829]; endoplasmic reticulum membrane [GO:0005789]; extracellular exosome [GO:0070062]; membrane [GO:0016020]; midbody [GO:0030496]; mitochondrion [GO:0005739]; mitotic spindle [GO:0072686];…	ATP binding [GO:0005524]; cyclin binding [GO:0030332]; cyclin-dependent protein kinase activity [GO:0097472]; cyclin-dependent protein serine/threonine kinase activity [GO:0004693]; histone kinase activity [GO:0035173]; protein kinase activity [GO:0004672]; protein serine/threonine kinase activity [GO:0004674]; protein serine kinase activity [GO:0106310]; protein threonine kinase activity [GO:010…	cytosol	hsa:983	Viral carcinogenesis	KOG0594	R	General function prediction only	IPR011009;IPR000719;IPR017441;IPR008271;
P06732	66230.9	51414.8	61451.8	26511.1	36178.2	32822.8	31837.4	59699.2	-0.910909	0.0267907	0.303158	Down	CKM	creatine metabolic process [GO:0006600]; phosphocreatine biosynthetic process [GO:0046314]	cytosol [GO:0005829]; extracellular space [GO:0005615]	ATP binding [GO:0005524]; creatine kinase activity [GO:0004111]; kinase activity [GO:0016301]	cytosol	hsa:1158	Arginine and proline metabolism	KOG3581	C	Energy production and conversion	IPR000749;IPR022415;IPR022414;IPR022413;IPR036802;IPR014746;
P07355	361533	176904	191933	363987	503625	533349	466987	243457	0.997873	0.0298884	0.314276	Up	ANXA2	angiogenesis [GO:0001525]; catabolism by host of symbiont protein [GO:0052362]; interleukin-12-mediated signaling pathway [GO:0035722]; membrane raft assembly [GO:0001765]; negative regulation by host of symbiont molecular function [GO:0052405]; negative regulation of development of symbiont involved in interaction with host [GO:0044147]; negative regulation of low-density lipoprotein particle re…	adherens junction [GO:0005912]; AnxA2-p11 complex [GO:1990665]; azurophil granule lumen [GO:0035578]; basement membrane [GO:0005604]; basolateral plasma membrane [GO:0016323]; cell surface [GO:0009986]; collagen-containing extracellular matrix [GO:0062023]; cytoplasm [GO:0005737]; endosome [GO:0005768]; extracellular exosome [GO:0070062]; extracellular region [GO:0005576]; extracellular space [GO…	cadherin binding involved in cell-cell adhesion [GO:0098641]; calcium channel activity [GO:0005262]; calcium-dependent phospholipid binding [GO:0005544]; calcium-dependent protein binding [GO:0048306]; calcium ion binding [GO:0005509]; cytoskeletal protein binding [GO:0008092]; identical protein binding [GO:0042802]; phosphatidylinositol-4,5-bisphosphate binding [GO:0005546]; phosphatidylserine b…	cytosol	hsa:302	Neutrophil degranulation	KOG0819	U	Intracellular trafficking, secretion, and vesicular transport	IPR001464;IPR018502;IPR018252;IPR037104;IPR002389;
P07437	254991	234695	181186	792654	1362210	770107	974990	223624	2.08697	0.000152608	0.0392671	Up	TUBB	cell division [GO:0051301]; cellular process [GO:0009987]; ciliary basal body-plasma membrane docking [GO:0097711]; cytoskeleton-dependent intracellular transport [GO:0030705]; G2/M transition of mitotic cell cycle [GO:0000086]; microtubule-based process [GO:0007017]; microtubule cytoskeleton organization [GO:0000226]; mitotic cell cycle [GO:0000278]; natural killer cell mediated cytotoxicity [GO…	azurophil granule lumen [GO:0035578]; cell body [GO:0044297]; cytoplasm [GO:0005737]; cytoplasmic ribonucleoprotein granule [GO:0036464]; cytoskeleton [GO:0005856]; cytosol [GO:0005829]; extracellular exosome [GO:0070062]; extracellular region [GO:0005576]; membrane raft [GO:0045121]; microtubule [GO:0005874]; nuclear envelope lumen [GO:0005641]; nucleus [GO:0005634]; protein-containing complex […	GTPase activating protein binding [GO:0032794]; GTPase activity [GO:0003924]; GTP binding [GO:0005525]; MHC class I protein binding [GO:0042288]; protein-containing complex binding [GO:0044877]; protein domain specific binding [GO:0019904]; structural constituent of cytoskeleton [GO:0005200]; structural molecule activity [GO:0005198]; ubiquitin protein ligase binding [GO:0031625]	cytosol	hsa:203068	Pathogenic Escherichia coli infection	KOG1375	Z	Cytoskeleton	IPR013838;IPR002453;IPR008280;IPR000217;IPR018316;IPR037103;IPR036525;IPR023123;IPR017975;IPR003008;
P07602	576926	1548770	906109	308214	474892	609089	464065	1.0106e+06	-1.06098	0.0356913	0.333019	Down	PSAP	adenylate cyclase-inhibiting G protein-coupled receptor signaling pathway [GO:0007193]; epithelial cell differentiation involved in prostate gland development [GO:0060742]; ganglioside GM1 transport to membrane [GO:1905572]; glycosphingolipid metabolic process [GO:0006687]; G protein-coupled receptor signaling pathway [GO:0007186]; lysosomal transport [GO:0007041]; neutrophil degranulation [GO:00…	azurophil granule membrane [GO:0035577]; collagen-containing extracellular matrix [GO:0062023]; extracellular exosome [GO:0070062]; extracellular region [GO:0005576]; extracellular space [GO:0005615]; intracellular membrane-bounded organelle [GO:0043231]; late endosome [GO:0005770]; lysosomal lumen [GO:0043202]; lysosomal membrane [GO:0005765]; lysosome [GO:0005764]; plasma membrane [GO:0005886]	enzyme activator activity [GO:0008047]; ganglioside GM1 binding [GO:1905573]; ganglioside GM2 binding [GO:1905574]; ganglioside GM3 binding [GO:1905575]; ganglioside GP1c binding [GO:1905577]; ganglioside GT1b binding [GO:1905576]; identical protein binding [GO:0042802]; phospholipid binding [GO:0005543]; protease binding [GO:0002020]; protein homodimerization activity [GO:0042803]	plasma membrane	hsa:5660	Lysosome	KOG1340	IG		IPR003119;IPR007856;IPR008138;IPR008373;IPR011001;IPR021165;IPR008139;
P07741	441977	112800	268599	667088	1118170	852860	879373	274459	1.85669	0.00252933	0.142193	Up	APRT	adenine salvage [GO:0006168]; AMP salvage [GO:0044209]; cellular response to insulin stimulus [GO:0032869]; grooming behavior [GO:0007625]; lactation [GO:0007595]; neutrophil degranulation [GO:0043312]; purine-containing compound salvage [GO:0043101]; purine ribonucleoside salvage [GO:0006166]	cytoplasm [GO:0005737]; cytosol [GO:0005829]; extracellular exosome [GO:0070062]; extracellular region [GO:0005576]; nucleoplasm [GO:0005654]; secretory granule lumen [GO:0034774]	adenine binding [GO:0002055]; adenine phosphoribosyltransferase activity [GO:0003999]; AMP binding [GO:0016208]	cytosol	hsa:353	Purine metabolism	KOG1712	F	Nucleotide transport and metabolism	IPR005764;IPR000836;IPR029057;
P07858	82700	99161.9	67829	38817.8	26770.7	34938.3	33508.9	83230.3	-1.31246	0.00394823	0.165869	Down	CTSB	cellular response to thyroid hormone stimulus [GO:0097067]; collagen catabolic process [GO:0030574]; epithelial cell differentiation [GO:0030855]; neutrophil degranulation [GO:0043312]; proteolysis [GO:0006508]; proteolysis involved in cellular protein catabolic process [GO:0051603]; regulation of apoptotic process [GO:0042981]; regulation of catalytic activity [GO:0050790]; toll-like receptor si…	apical plasma membrane [GO:0016324]; collagen-containing extracellular matrix [GO:0062023]; endolysosome lumen [GO:0036021]; extracellular exosome [GO:0070062]; extracellular region [GO:0005576]; extracellular space [GO:0005615]; ficolin-1-rich granule lumen [GO:1904813]; intracellular anatomical structure [GO:0005622]; lysosome [GO:0005764]; melanosome [GO:0042470]; perinuclear region of cytopla…	collagen binding [GO:0005518]; cysteine-type endopeptidase activity [GO:0004197]; cysteine-type peptidase activity [GO:0008234]; peptidase activity [GO:0008233]; proteoglycan binding [GO:0043394]	extracellular	hsa:1508	Renin secretion	KOG1543	O	Posttranslational modification, protein turnover, chaperones	IPR038765;IPR025661;IPR000169;IPR025660;IPR000668;IPR012599;
P07902	11558.2		23543.7	5532.83	9575.92	6053.68	7054.14	17551	-1.26898	0.022188	0.291974	Down	GALT	galactose catabolic process [GO:0019388]; galactose catabolic process via UDP-galactose [GO:0033499]; galactose metabolic process [GO:0006012]; UDP-glucose catabolic process [GO:0006258]; UDP-glucose metabolic process [GO:0006011]	cytoplasm [GO:0005737]; cytosol [GO:0005829]; Golgi apparatus [GO:0005794]	UDP-glucose:hexose-1-phosphate uridylyltransferase activity [GO:0008108]; zinc ion binding [GO:0008270]	cytosol	hsa:2592	Galactose metabolism	KOG2958	C	Energy production and conversion	IPR001937;IPR019779;IPR005850;IPR005849;IPR036265;
P07919	52454.4	40545.3	63998.8	14927.5	31703.2	13685.4	20105.4	52332.8	-1.46447	0.00465748	0.171044	Down	UQCRH	aerobic respiration [GO:0009060]; mitochondrial electron transport, ubiquinol to cytochrome c [GO:0006122]; oxidative phosphorylation [GO:0006119]	mitochondrial inner membrane [GO:0005743]; mitochondrial respirasome [GO:0005746]; mitochondrial respiratory chain complex III [GO:0005750]; mitochondrion [GO:0005739]	ubiquinol-cytochrome-c reductase activity [GO:0008121]	extracellular	hsa:7388	Alzheimer disease	KOG4763	C	Energy production and conversion	IPR003422;IPR023184;IPR036811;
P08133	455554	142722	286215	801188	851769	528230	727062	294830	1.42528	0.00904092	0.215245	Up	ANXA6	apoptotic signaling pathway [GO:0097190]; growth plate cartilage chondrocyte differentiation [GO:0003418]; ion transmembrane transport [GO:0034220]; mitochondrial calcium ion homeostasis [GO:0051560]; negative regulation of sequestering of calcium ion [GO:0051283]; neural crest cell migration [GO:0001755]; plasma membrane repair [GO:0001778]; regulation of muscle contraction [GO:0006937]	collagen-containing extracellular matrix [GO:0062023]; cytoplasm [GO:0005737]; extracellular exosome [GO:0070062]; focal adhesion [GO:0005925]; late endosome membrane [GO:0031902]; lysosomal membrane [GO:0005765]; melanosome [GO:0042470]; membrane [GO:0016020]; mitochondrion [GO:0005739]; perinuclear region of cytoplasm [GO:0048471]	actin filament binding [GO:0051015]; calcium channel activity [GO:0005262]; calcium-dependent phospholipid binding [GO:0005544]; calcium-dependent protein binding [GO:0048306]; calcium ion binding [GO:0005509]; cholesterol binding [GO:0015485]; chondroitin sulfate binding [GO:0035374]; GTP binding [GO:0005525]; identical protein binding [GO:0042802]; ligand-gated ion channel activity [GO:0015276]…	cytosol	hsa:309	Muscle contraction	KOG0819	U	Intracellular trafficking, secretion, and vesicular transport	IPR001464;IPR018502;IPR018252;IPR037104;IPR002393;
P08138	27832.4	48915.6	54743.5	2170.47	8457.11	12170.2	7599.26	43830.5	-2.79403	0.000370295	0.0518409	Down	NGFR	activation of cysteine-type endopeptidase activity involved in apoptotic process [GO:0006919]; axon guidance [GO:0007411]; cellular glucose homeostasis [GO:0001678]; cellular response to amyloid-beta [GO:1904646]; central nervous system development [GO:0007417]; circadian regulation of gene expression [GO:0032922]; detection of temperature stimulus [GO:0016048]; dorsal aorta development [GO:00359…	cell-cell junction [GO:0005911]; cell surface [GO:0009986]; cytosol [GO:0005829]; dendritic spine [GO:0043197]; endosome [GO:0005768]; extracellular region [GO:0005576]; growth cone [GO:0030426]; integral component of membrane [GO:0016021]; integral component of plasma membrane [GO:0005887]; nucleoplasm [GO:0005654]; perikaryon [GO:0043204]; plasma membrane [GO:0005886]; postsynaptic density [GO:…	amyloid-beta binding [GO:0001540]; calmodulin binding [GO:0005516]; coreceptor activity [GO:0015026]; death receptor activity [GO:0005035]; nerve growth factor binding [GO:0048406]; neurotrophin binding [GO:0043121]; signaling receptor activity [GO:0038023]; small GTPase binding [GO:0031267]; transmembrane signaling receptor activity [GO:0004888]; ubiquitin protein ligase binding [GO:0031625]	extracellular	hsa:4804	Rap1 signaling pathway	ENOG502QWPN			IPR011029;IPR000488;IPR001368;IPR041448;IPR022325;IPR034046;
P08236	5215.12	24066.9	23466.7				#NUM!	17582.9	-9.96578			Down	GUSB	carbohydrate metabolic process [GO:0005975]; glucuronoside catabolic process [GO:0019391]; glycosaminoglycan catabolic process [GO:0006027]; hyaluronan catabolic process [GO:0030214]; neutrophil degranulation [GO:0043312]	azurophil granule lumen [GO:0035578]; extracellular exosome [GO:0070062]; extracellular region [GO:0005576]; extracellular space [GO:0005615]; ficolin-1-rich granule lumen [GO:1904813]; intracellular membrane-bounded organelle [GO:0043231]; lysosomal lumen [GO:0043202]; membrane [GO:0016020]	beta-glucuronidase activity [GO:0004566]; carbohydrate binding [GO:0030246]; protein domain specific binding [GO:0019904]; signaling receptor binding [GO:0005102]	nucleus	hsa:2990	Pentose and glucuronate interconversions	KOG2024	G	Carbohydrate transport and metabolism	IPR036156;IPR008979;IPR006101;IPR023232;IPR006103;IPR023230;IPR006102;IPR006104;IPR017853;IPR013783;
P08243	301818	79343.3	119611	403263	358449	336047	365920	166924	1.36131	0.0141715	0.24498	Up	ASNS	asparagine biosynthetic process [GO:0006529]; aspartate family amino acid metabolic process [GO:0009066]; cellular response to glucose starvation [GO:0042149]; cellular response to hormone stimulus [GO:0032870]; glutamine metabolic process [GO:0006541]; L-asparagine biosynthetic process [GO:0070981]; liver development [GO:0001889]; negative regulation of apoptotic process [GO:0043066]; positive r…	cytosol [GO:0005829]	asparagine synthase (glutamine-hydrolyzing) activity [GO:0004066]; ATP binding [GO:0005524]; identical protein binding [GO:0042802]	cytosol	hsa:440	Biosynthesis of amino acids	KOG0571	E	Amino acid transport and metabolism	IPR006426;IPR001962;IPR033738;IPR017932;IPR029055;IPR014729;
P08247	43123	71052.8	79917.8	27282.2	17424.1	43017.9	29241.4	64697.9	-1.19396	0.0178032	0.268251	Down	SYP	cellular response to organic substance [GO:0071310]; endocytosis [GO:0006897]; regulation of long-term neuronal synaptic plasticity [GO:0048169]; regulation of neuronal synaptic plasticity [GO:0048168]; regulation of opioid receptor signaling pathway [GO:2000474]; regulation of short-term neuronal synaptic plasticity [GO:0048172]; regulation of synaptic vesicle exocytosis [GO:2000300]; synaptic v…	excitatory synapse [GO:0060076]; integral component of synaptic vesicle membrane [GO:0030285]; neuromuscular junction [GO:0031594]; neuron projection [GO:0043005]; perinuclear region of cytoplasm [GO:0048471]; presynaptic active zone [GO:0048786]; presynaptic membrane [GO:0042734]; Schaffer collateral - CA1 synapse [GO:0098685]; synaptic vesicle [GO:0008021]; synaptic vesicle membrane [GO:0030672…	cholesterol binding [GO:0015485]; identical protein binding [GO:0042802]; protein self-association [GO:0043621]; SH2 domain binding [GO:0042169]; syntaxin-1 binding [GO:0017075]	plasma membrane	hsa:6855	Synaptic vesicle trafficking	ENOG502QT4W			IPR008253;IPR001285;IPR028714;
P08572	16662.5	19925.4	19711.9	5563.18	8382.72	14210.3	9385.4	18766.6	-1.10129	0.0209031	0.286131	Down	COL4A2	aging [GO:0007568]; angiogenesis [GO:0001525]; cellular response to transforming growth factor beta stimulus [GO:0071560]; collagen-activated tyrosine kinase receptor signaling pathway [GO:0038063]; collagen fibril organization [GO:0030199]; endodermal cell differentiation [GO:0035987]; extracellular matrix organization [GO:0030198]; negative regulation of angiogenesis [GO:0016525]; response to a…	collagen-containing extracellular matrix [GO:0062023]; collagen type IV trimer [GO:0005587]; endoplasmic reticulum lumen [GO:0005788]; extracellular exosome [GO:0070062]; extracellular matrix [GO:0031012]; extracellular region [GO:0005576]; extracellular space [GO:0005615]	extracellular matrix structural constituent [GO:0005201]; extracellular matrix structural constituent conferring tensile strength [GO:0030020]	extracellular	hsa:1284	Pathways in cancer	KOG3544	W	Extracellular structures	IPR008160;IPR001442;IPR036954;IPR016187;
P08582	12154.4	19405.9	19014.8	6294.66	5514.66	11745.6	7851.64	16858.4	-1.15314	0.016652	0.260195	Down	MELTF	cellular protein metabolic process [GO:0044267]; iron ion homeostasis [GO:0055072]; iron ion transport [GO:0006826]; negative regulation of substrate adhesion-dependent cell spreading [GO:1900025]; positive regulation of extracellular matrix disassembly [GO:0090091]; positive regulation of plasminogen activation [GO:0010756]; post-translational protein modification [GO:0043687]	anchored component of plasma membrane [GO:0046658]; cell surface [GO:0009986]; early endosome [GO:0005769]; endoplasmic reticulum lumen [GO:0005788]; extracellular exosome [GO:0070062]; extracellular region [GO:0005576]; extracellular space [GO:0005615]; plasma membrane [GO:0005886]; recycling endosome [GO:0055037]	iron ion binding [GO:0005506]	extracellular	hsa:4241	Metabolism of proteins	ENOG502QSZB			IPR029773;IPR016357;IPR001156;IPR018195;
P08697	16911.4	28392.3	43825.8				#NUM!	29709.8	-9.96578			Down	SERPINF2	acute-phase response [GO:0006953]; blood vessel morphogenesis [GO:0048514]; collagen fibril organization [GO:0030199]; fibrinolysis [GO:0042730]; maintenance of blood vessel diameter homeostasis by renin-angiotensin [GO:0002034]; negative regulation of endopeptidase activity [GO:0010951]; negative regulation of fibrinolysis [GO:0051918]; negative regulation of plasminogen activation [GO:0010757];…	blood microparticle [GO:0072562]; cell surface [GO:0009986]; collagen-containing extracellular matrix [GO:0062023]; extracellular exosome [GO:0070062]; extracellular region [GO:0005576]; extracellular space [GO:0005615]; fibrinogen complex [GO:0005577]; platelet alpha granule lumen [GO:0031093]	endopeptidase inhibitor activity [GO:0004866]; protease binding [GO:0002020]; protein homodimerization activity [GO:0042803]; serine-type endopeptidase inhibitor activity [GO:0004867]	extracellular	hsa:5345	Complement and coagulation cascades	KOG2392	V	Defense mechanisms	IPR033833;IPR023795;IPR023796;IPR000215;IPR036186;IPR042178;IPR042185;
P08962	46428.9	103635	79015.9	17704.4	13891.5	29016.8	20204.2	76359.9	-1.9118	0.00082207	0.0814437	Down	CD63	cell-matrix adhesion [GO:0007160]; cell migration [GO:0016477]; cellular protein localization [GO:0034613]; endosome to melanosome transport [GO:0035646]; neutrophil degranulation [GO:0043312]; pigment granule maturation [GO:0048757]; platelet degranulation [GO:0002576]; positive regulation of integrin-mediated signaling pathway [GO:2001046]; positive regulation of receptor internalization [GO:00…	azurophil granule membrane [GO:0035577]; cell surface [GO:0009986]; endosome lumen [GO:0031904]; endosome membrane [GO:0010008]; extracellular exosome [GO:0070062]; extracellular space [GO:0005615]; integral component of plasma membrane [GO:0005887]; intracellular membrane-bounded organelle [GO:0043231]; intrinsic component of plasma membrane [GO:0031226]; late endosome membrane [GO:0031902]; lys…		plasma membrane	hsa:967	Lysosome	KOG3882	R	General function prediction only	IPR042028;IPR000301;IPR018499;IPR018503;IPR008952;
P09211	662289	184045	354651	724067	672156	772563	722929	400328	1.04022	0.0435561	0.350453	Up	GSTP1	animal organ regeneration [GO:0031100]; cellular response to cell-matrix adhesion [GO:0071460]; cellular response to epidermal growth factor stimulus [GO:0071364]; cellular response to glucocorticoid stimulus [GO:0071385]; cellular response to insulin stimulus [GO:0032869]; cellular response to lipopolysaccharide [GO:0071222]; cellular response to oxidative stress [GO:0034599]; central nervous sy…	cytoplasm [GO:0005737]; cytosol [GO:0005829]; extracellular exosome [GO:0070062]; extracellular region [GO:0005576]; extracellular space [GO:0005615]; ficolin-1-rich granule lumen [GO:1904813]; mitochondrion [GO:0005739]; nucleus [GO:0005634]; plasma membrane [GO:0005886]; secretory granule lumen [GO:0034774]; TRAF2-GSTP1 complex [GO:0097057]; vesicle [GO:0031982]	dinitrosyl-iron complex binding [GO:0035731]; fatty acid binding [GO:0005504]; glutathione peroxidase activity [GO:0004602]; glutathione transferase activity [GO:0004364]; JUN kinase binding [GO:0008432]; kinase regulator activity [GO:0019207]; nitric oxide binding [GO:0070026]; S-nitrosoglutathione binding [GO:0035730]	mitochondria	hsa:2950	Metabolic pathways	KOG1695	O	Posttranslational modification, protein turnover, chaperones	IPR010987;IPR036282;IPR040079;IPR004045;IPR004046;IPR003082;IPR036249;
P09382	76100	140329	175210	64354.5	69786	60452.4	64864.3	130546	-0.928291	0.0405106	0.349248	Down	LGALS1	apoptotic process [GO:0006915]; cellular protein metabolic process [GO:0044267]; cellular response to glucose stimulus [GO:0071333]; cellular response to organic cyclic compound [GO:0071407]; myoblast differentiation [GO:0045445]; negative regulation of cell-substrate adhesion [GO:0010812]; negative regulation of neuron projection development [GO:0010977]; plasma cell differentiation [GO:0002317]…	cell surface [GO:0009986]; collagen-containing extracellular matrix [GO:0062023]; cytoplasm [GO:0005737]; cytosol [GO:0005829]; endoplasmic reticulum lumen [GO:0005788]; extracellular exosome [GO:0070062]; extracellular region [GO:0005576]; extracellular space [GO:0005615]; nucleus [GO:0005634]	carbohydrate binding [GO:0030246]; identical protein binding [GO:0042802]; lactose binding [GO:0030395]; laminin binding [GO:0043236]; RNA binding [GO:0003723]	extracellular	hsa:3956	Validated targets of C-MYC transcriptional repression	KOG3587	W	Extracellular structures	IPR013320;IPR044156;IPR001079;
P09543	43761	19253.4	33337.1	63288.2	58889.9	51765	57981	32117.2	0.926682	0.0400703	0.347241	Up	CNP	adult locomotory behavior [GO:0008344]; aging [GO:0007568]; axonogenesis [GO:0007409]; chemical synaptic transmission [GO:0007268]; cyclic nucleotide catabolic process [GO:0009214]; forebrain development [GO:0030900]; microtubule cytoskeleton organization [GO:0000226]; oligodendrocyte differentiation [GO:0048709]; regulation of mitochondrial membrane permeability [GO:0046902]; response to lipopol…	cytoplasm [GO:0005737]; extracellular exosome [GO:0070062]; extracellular space [GO:0005615]; melanosome [GO:0042470]; membrane [GO:0016020]; microtubule [GO:0005874]; microvillus [GO:0005902]; mitochondrial inner membrane [GO:0005743]; mitochondrial outer membrane [GO:0005741]; myelin sheath abaxonal region [GO:0035748]; myelin sheath adaxonal region [GO:0035749]; perinuclear region of cytoplasm…	2',3'-cyclic-nucleotide 3'-phosphodiesterase activity [GO:0004113]; cyclic nucleotide binding [GO:0030551]; RNA binding [GO:0003723]	mitochondria	hsa:1267		KOG2401	L	Replication, recombination and repair	IPR008431;IPR009097;IPR027417;
P09669	21596.7	9080.58	22539.8	42710.7	69661.8	56949	56440.5	17739	1.7535	0.00170085	0.113787	Up	COX6C	generation of precursor metabolites and energy [GO:0006091]; mitochondrial electron transport, cytochrome c to oxygen [GO:0006123]	integral component of membrane [GO:0016021]; mitochondrial inner membrane [GO:0005743]; mitochondrion [GO:0005739]	cytochrome-c oxidase activity [GO:0004129]	mitochondria	hsa:1345	Oxidative phosphorylation	ENOG502SEI2			IPR004204;IPR034884;IPR037169;
P09936	300671	367494	447262	630519	1153810	594428	792919	371809	1.04312	0.0226656	0.292749	Up	UCHL1	negative regulation of MAP kinase activity [GO:0043407]; proteasome-mediated ubiquitin-dependent protein catabolic process [GO:0043161]; protein deubiquitination [GO:0016579]; regulation of macroautophagy [GO:0016241]	cytoplasm [GO:0005737]; cytosol [GO:0005829]; endoplasmic reticulum membrane [GO:0005789]; nucleoplasm [GO:0005654]	alpha-2A adrenergic receptor binding [GO:0031694]; cysteine-type endopeptidase activity [GO:0004197]; ligase activity [GO:0016874]; omega peptidase activity [GO:0008242]; thiol-dependent deubiquitinase [GO:0004843]; ubiquitin binding [GO:0043130]; ubiquitin protein ligase binding [GO:0031625]	cytosol	hsa:7345	Parkinson disease	KOG1415	O	Posttranslational modification, protein turnover, chaperones	IPR038765;IPR001578;IPR036959;IPR030297;
P0C2W1	18189.3		10579.3				#NUM!	14384.3	-9.96578			Down	FBXO45	anterior commissure morphogenesis [GO:0021960]; cellular response to DNA damage stimulus [GO:0006974]; cerebral cortex radially oriented cell migration [GO:0021799]; cerebral cortex tangential migration [GO:0021800]; corticospinal tract morphogenesis [GO:0021957]; neuron migration [GO:0001764]; proteasome-mediated ubiquitin-dependent protein catabolic process [GO:0043161]; protein ubiquitination …	cell projection [GO:0042995]; glutamatergic synapse [GO:0098978]; postsynaptic cytosol [GO:0099524]; postsynaptic density [GO:0014069]; postsynaptic membrane [GO:0045211]; presynaptic cytosol [GO:0099523]; presynaptic membrane [GO:0042734]; SCF ubiquitin ligase complex [GO:0019005]; synapse [GO:0045202]		cytosol	hsa:200933	p73 transcription factor network	KOG3953	R	General function prediction only	IPR001870;IPR043136;IPR013320;IPR036047;IPR001810;IPR003877;IPR035784;
P0CAP2	16512.5	31860.6	23435.8	5939.03	8875.04	16816.7	10543.6	23936.3	-1.26601	0.0161838	0.25964	Down	POLR2M	intracellular signal transduction [GO:0035556]; maintenance of ER location [GO:0051685]	neuronal cell body [GO:0043025]; nuclear envelope [GO:0005635]; RNA polymerase II, core complex [GO:0005665]; RNA polymerase II, holoenzyme [GO:0016591]	DNA-directed 5'-3' RNA polymerase activity [GO:0003899]	nucleus	hsa:81488		ENOG502S3HI			IPR026213;
P0CG12	43625.3	100923	30228	14761.9	15715.2	44703.5	25060.2	58258.8	-1.22727	0.0419611	0.349803	Down	DERPC		extracellular exosome [GO:0070062]; nucleoplasm [GO:0005654]		nucleus
P0DMV8;P0DMV9	1328500	1065940	979035	1875660	2500000	1947320	2107660	1.12449e+06	0.906487	0.028159	0.307817	Up
P0DOY2;P0DOY3	10679.3	11858.6	16731.5	6568.53	6032.93	5609.7	6070.39	13089.8	-1.08425	0.0119395	0.23355	Down
P10109	13760.4	36328.9	10815.3		1646.06	11710	6678.03	20301.5	-1.99916	0.0229899	0.293517	Down	FDX1	C21-steroid hormone biosynthetic process [GO:0006700]; cellular response to cAMP [GO:0071320]; cellular response to forskolin [GO:1904322]; cholesterol metabolic process [GO:0008203]; ferredoxin metabolic process [GO:0006124]; hormone biosynthetic process [GO:0042446]; sterol metabolic process [GO:0016125]	mitochondrial matrix [GO:0005759]; mitochondrion [GO:0005739]	2 iron, 2 sulfur cluster binding [GO:0051537]; electron transfer activity [GO:0009055]; iron ion binding [GO:0005506]	mitochondria	hsa:2230	Pregnenolone biosynthesis	KOG3309	C	Energy production and conversion	IPR036010;IPR001041;IPR001055;IPR018298;IPR012675;
P10606	158970	111509	127811	197288	264433	373706	278476	132763	1.03506	0.0204857	0.285922	Up	COX5B	mitochondrial electron transport, cytochrome c to oxygen [GO:0006123]; respiratory gaseous exchange by respiratory system [GO:0007585]	mitochondrial inner membrane [GO:0005743]; mitochondrion [GO:0005739]	cytochrome-c oxidase activity [GO:0004129]; metal ion binding [GO:0046872]	mitochondria	hsa:1329	Huntington disease	KOG3352	C	Energy production and conversion	IPR002124;IPR036972;IPR020893;
P10619	20407.6	20522.8	29454.7	10137.2	8862.64	9493.2	9497.68	23461.7	-1.2848	0.00399177	0.165869	Down	CTSA	glycosphingolipid metabolic process [GO:0006687]; intracellular protein transport [GO:0006886]; negative regulation of chaperone-mediated autophagy [GO:1904715]; neutrophil degranulation [GO:0043312]; proteolysis [GO:0006508]; regulation of chaperone-mediated autophagy [GO:1904714]; regulation of protein stability [GO:0031647]	azurophil granule lumen [GO:0035578]; endoplasmic reticulum [GO:0005783]; extracellular exosome [GO:0070062]; extracellular region [GO:0005576]; intracellular membrane-bounded organelle [GO:0043231]; lysosomal lumen [GO:0043202]; lysosome [GO:0005764]; membrane [GO:0016020]	carboxypeptidase activity [GO:0004180]; enzyme activator activity [GO:0008047]; serine-type carboxypeptidase activity [GO:0004185]	extracellular	hsa:5476	Renin-angiotensin system	KOG1282	OE		IPR029058;IPR001563;IPR033124;IPR018202;
P11216	76612.8	17288.5	68167.8	124342	120287	102880	115836	54023	1.36368	0.0229859	0.293517	Up	PYGB	glycogen catabolic process [GO:0005980]; neutrophil degranulation [GO:0043312]	azurophil granule lumen [GO:0035578]; cytoplasm [GO:0005737]; extracellular exosome [GO:0070062]; extracellular region [GO:0005576]; membrane [GO:0016020]	glycogen phosphorylase activity [GO:0008184]; linear malto-oligosaccharide phosphorylase activity [GO:0102250]; pyridoxal phosphate binding [GO:0030170]; SHG alpha-glucan phosphorylase activity [GO:0102499]	cytosol	hsa:5834	Necroptosis	KOG2099	G	Carbohydrate transport and metabolism	IPR011833;IPR000811;IPR035090;
P11233	31574.1	18018.5	21727	47134.2	70759.7	55996.1	57963.3	23773.2	1.30577	0.00525208	0.173943	Up	RALA	actin cytoskeleton reorganization [GO:0031532]; cell cycle [GO:0007049]; cell division [GO:0051301]; chemotaxis [GO:0006935]; exocytosis [GO:0006887]; interleukin-12-mediated signaling pathway [GO:0035722]; membrane raft localization [GO:0051665]; neural tube closure [GO:0001843]; positive regulation of filopodium assembly [GO:0051491]; Ras protein signal transduction [GO:0007265]; regulation of …	cell surface [GO:0009986]; cleavage furrow [GO:0032154]; cytoplasmic vesicle membrane [GO:0030659]; extracellular exosome [GO:0070062]; Flemming body [GO:0090543]; focal adhesion [GO:0005925]; plasma membrane [GO:0005886]	ATPase binding [GO:0051117]; Edg-2 lysophosphatidic acid receptor binding [GO:0031755]; GDP binding [GO:0019003]; G protein activity [GO:0003925]; GTPase activity [GO:0003924]; GTP binding [GO:0005525]; myosin binding [GO:0017022]; ubiquitin protein ligase binding [GO:0031625]	cytosol	hsa:5898	Colorectal cancer	KOG0395	R	General function prediction only	IPR027417;IPR028412;IPR005225;IPR001806;IPR020849;
P11279	136072	333520	226770	18539.4	48288.8	150868	72565.4	232121	-2.08389	0.00668425	0.186546	Down	LAMP1	autophagic cell death [GO:0048102]; establishment of protein localization to organelle [GO:0072594]; Golgi to lysosome transport [GO:0090160]; granzyme-mediated programmed cell death signaling pathway [GO:0140507]; neutrophil degranulation [GO:0043312]; positive regulation of natural killer cell degranulation [GO:0043323]; positive regulation of natural killer cell mediated cytotoxicity [GO:00459…	alveolar lamellar body [GO:0097208]; autolysosome [GO:0044754]; autophagosome membrane [GO:0000421]; azurophil granule membrane [GO:0035577]; cytolytic granule membrane [GO:0101004]; cytoplasm [GO:0005737]; cytosol [GO:0005829]; dendrite [GO:0030425]; endosome membrane [GO:0010008]; external side of plasma membrane [GO:0009897]; extracellular exosome [GO:0070062]; ficolin-1-rich granule membrane …	enzyme binding [GO:0019899]; protein domain specific binding [GO:0019904]; virus receptor activity [GO:0001618]	extracellular	hsa:3916	Autophagy - animal	KOG4818	R	General function prediction only	IPR018134;IPR002000;
P11362				3017.43	3769.23		3393.33	#NUM!	9.96578			Up	FGFR1	cell migration [GO:0016477]; chordate embryonic development [GO:0043009]; epithelial to mesenchymal transition [GO:0001837]; fibroblast growth factor receptor signaling pathway [GO:0008543]; MAPK cascade [GO:0000165]; multicellular organism development [GO:0007275]; neuron migration [GO:0001764]; peptidyl-tyrosine phosphorylation [GO:0018108]; phosphatidylinositol-mediated signaling [GO:0048015];…	cytoplasmic vesicle [GO:0031410]; cytosol [GO:0005829]; extracellular region [GO:0005576]; integral component of membrane [GO:0016021]; integral component of plasma membrane [GO:0005887]; nucleus [GO:0005634]; plasma membrane [GO:0005886]; receptor complex [GO:0043235]	ATP binding [GO:0005524]; fibroblast growth factor-activated receptor activity [GO:0005007]; fibroblast growth factor binding [GO:0017134]; heparin binding [GO:0008201]; identical protein binding [GO:0042802]; protein homodimerization activity [GO:0042803]; protein tyrosine kinase activity [GO:0004713]; receptor-receptor interaction [GO:0090722]; transmembrane receptor protein tyrosine kinase act…	extracellular	hsa:2260	Breast cancer	KOG0200	T	Signal transduction mechanisms	IPR028174;IPR016248;IPR041159;IPR007110;IPR036179;IPR013783;IPR013098;IPR003599;IPR003598;IPR013151;IPR011009;IPR000719;IPR017441;IPR001245;IPR008266;IPR020635;
P11717	71796.8	119059	106664	44716	43031.5	41115.3	42954.3	99173.3	-1.17556	0.00789154	0.199424	Down	IGF2R	animal organ regeneration [GO:0031100]; G protein-coupled receptor signaling pathway [GO:0007186]; liver development [GO:0001889]; lysosomal transport [GO:0007041]; membrane organization [GO:0061024]; neutrophil degranulation [GO:0043312]; positive regulation by host of viral process [GO:0044794]; positive regulation of apoptotic process [GO:0043065]; post-embryonic development [GO:0009791]; rece…	cell surface [GO:0009986]; clathrin coat [GO:0030118]; clathrin-coated endocytic vesicle membrane [GO:0030669]; early endosome [GO:0005769]; endocytic vesicle [GO:0030139]; endosome [GO:0005768]; endosome membrane [GO:0010008]; extracellular exosome [GO:0070062]; focal adhesion [GO:0005925]; Golgi apparatus [GO:0005794]; integral component of plasma membrane [GO:0005887]; late endosome [GO:000577…	enzyme binding [GO:0019899]; G-protein alpha-subunit binding [GO:0001965]; identical protein binding [GO:0042802]; insulin-like growth factor-activated receptor activity [GO:0005010]; insulin-like growth factor binding [GO:0005520]; insulin-like growth factor II binding [GO:0031995]; mannose binding [GO:0005537]; phosphoprotein binding [GO:0051219]; retinoic acid binding [GO:0001972]; retromer co…	plasma membrane	hsa:3482	Endocytosis	KOG4504	TU		IPR000479;IPR000562;IPR036943;IPR013806;IPR009011;
P11802	30444	11285.2	28305.5	46917	47696	39081.1	44564.7	23344.9	1.05626	0.0325805	0.323977	Up	CDK4	adipose tissue development [GO:0060612]; animal organ regeneration [GO:0031100]; cell division [GO:0051301]; cellular response to insulin stimulus [GO:0032869]; cellular response to interleukin-4 [GO:0071353]; cellular response to ionomycin [GO:1904637]; cellular response to lipopolysaccharide [GO:0071222]; cellular response to phorbol 13-acetate 12-myristate [GO:1904628]; circadian rhythm [GO:00…	bicellular tight junction [GO:0005923]; chromatin [GO:0000785]; cyclin D2-CDK4 complex [GO:0097129]; cyclin-dependent protein kinase holoenzyme complex [GO:0000307]; cytosol [GO:0005829]; mediator complex [GO:0016592]; nuclear membrane [GO:0031965]; nucleolus [GO:0005730]; nucleoplasm [GO:0005654]; nucleus [GO:0005634]; perinuclear region of cytoplasm [GO:0048471]; transcription regulator complex…	ATP binding [GO:0005524]; cyclin binding [GO:0030332]; cyclin-dependent protein serine/threonine kinase activity [GO:0004693]; protein-containing complex binding [GO:0044877]; protein serine kinase activity [GO:0106310]; protein threonine kinase activity [GO:0106311]; RNA polymerase II CTD heptapeptide repeat kinase activity [GO:0008353]	cytosol	hsa:1019	Melanoma	KOG0594	R	General function prediction only	IPR011009;IPR000719;IPR017441;IPR008271;
P11908	66753.4	23576.6	45703.9	101539	143967	56027.2	100511	45344.6	1.16975	0.0319142	0.322484	Up	PRPS2	5-phosphoribose 1-diphosphate biosynthetic process [GO:0006015]; AMP biosynthetic process [GO:0006167]; animal organ regeneration [GO:0031100]; nucleobase-containing compound metabolic process [GO:0006139]; nucleoside metabolic process [GO:0009116]; purine nucleotide biosynthetic process [GO:0006164]	cytoplasm [GO:0005737]; ribose phosphate diphosphokinase complex [GO:0002189]	ADP binding [GO:0043531]; AMP binding [GO:0016208]; ATP binding [GO:0005524]; carbohydrate binding [GO:0030246]; GDP binding [GO:0019003]; identical protein binding [GO:0042802]; kinase activity [GO:0016301]; magnesium ion binding [GO:0000287]; protein homodimerization activity [GO:0042803]; ribose phosphate diphosphokinase activity [GO:0004749]	cytosol	hsa:5634	Biosynthesis of amino acids	KOG1448	FE		IPR000842;IPR029099;IPR000836;IPR029057;IPR005946;IPR037515;
P11940	140053	102566	114308	247387	334813	212854	265018	118976	1.14151	0.00963214	0.219514	Up	PABPC1	gene silencing by RNA [GO:0031047]; mRNA polyadenylation [GO:0006378]; mRNA splicing, via spliceosome [GO:0000398]; mRNA stabilization [GO:0048255]; negative regulation of nuclear-transcribed mRNA catabolic process, nonsense-mediated decay [GO:2000623]; nuclear-transcribed mRNA catabolic process, nonsense-mediated decay [GO:0000184]; positive regulation of nuclear-transcribed mRNA catabolic proce…	catalytic step 2 spliceosome [GO:0071013]; cell leading edge [GO:0031252]; cytoplasm [GO:0005737]; cytoplasmic ribonucleoprotein granule [GO:0036464]; cytoplasmic stress granule [GO:0010494]; cytosol [GO:0005829]; extracellular exosome [GO:0070062]; focal adhesion [GO:0005925]; lamellipodium [GO:0030027]; membrane [GO:0016020]; nucleus [GO:0005634]; ribonucleoprotein complex [GO:1990904]	mRNA 3'-UTR binding [GO:0003730]; poly(A) binding [GO:0008143]; poly(U) RNA binding [GO:0008266]; protein C-terminus binding [GO:0008022]; RNA binding [GO:0003723]; translation activator activity [GO:0008494]	nucleus	hsa:26986	RNA transport	KOG0123	AJ		IPR012677;IPR036053;IPR006515;IPR002004;IPR035979;IPR000504;IPR003954;
P12004	601200	627414	777036	223077	334497	419666	325747	668550	-1.07549	0.0160499	0.258326	Down	PCNA	base-excision repair, gap-filling [GO:0006287]; cellular response to hydrogen peroxide [GO:0070301]; cellular response to UV [GO:0034644]; cellular response to xenobiotic stimulus [GO:0071466]; DNA damage response, detection of DNA damage [GO:0042769]; DNA damage response, signal transduction by p53 class mediator resulting in cell cycle arrest [GO:0006977]; epithelial cell differentiation [GO:00…	centrosome [GO:0005813]; chromatin [GO:0000785]; chromosome, telomeric region [GO:0000781]; cyclin-dependent protein kinase holoenzyme complex [GO:0000307]; extracellular exosome [GO:0070062]; nuclear body [GO:0016604]; nuclear lamina [GO:0005652]; nuclear replication fork [GO:0043596]; nucleoplasm [GO:0005654]; nucleus [GO:0005634]; PCNA complex [GO:0043626]; PCNA-p21 complex [GO:0070557]; repli…	chromatin binding [GO:0003682]; damaged DNA binding [GO:0003684]; dinucleotide insertion or deletion binding [GO:0032139]; DNA polymerase binding [GO:0070182]; DNA polymerase processivity factor activity [GO:0030337]; enzyme binding [GO:0019899]; estrogen receptor binding [GO:0030331]; histone acetyltransferase binding [GO:0035035]; identical protein binding [GO:0042802]; MutLalpha complex bindin…	cytosol	hsa:5111	DNA replication	KOG1636	L	Replication, recombination and repair	IPR000730;IPR022649;IPR022659;IPR022648;
P12532	578479	1683830	1164400	371610	510940	606034	496195	1.14224e+06	-1.10037	0.0298397	0.314276	Down	CKMT1A	creatine metabolic process [GO:0006600]; phosphocreatine biosynthetic process [GO:0046314]	mitochondrial inner membrane [GO:0005743]; mitochondrion [GO:0005739]	ATP binding [GO:0005524]; creatine kinase activity [GO:0004111]; kinase activity [GO:0016301]	mitochondria	hsa:1159;hsa:548596		KOG3581	C	Energy production and conversion	IPR000749;IPR022415;IPR022414;IPR022413;IPR036802;IPR014746;
P12956	713022	393470	663760	1076580	1444020	1198830	1239810	590084	1.1077	0.0140502	0.24498	Up	XRCC6	activation of innate immune response [GO:0002218]; brain development [GO:0007420]; cellular hyperosmotic salinity response [GO:0071475]; cellular response to gamma radiation [GO:0071480]; cellular response to X-ray [GO:0071481]; DNA ligation [GO:0006266]; DNA recombination [GO:0006310]; double-strand break repair via classical nonhomologous end joining [GO:0097680]; double-strand break repair via…	chromosome, telomeric region [GO:0000781]; cytosol [GO:0005829]; extracellular region [GO:0005576]; ficolin-1-rich granule lumen [GO:1904813]; Ku70:Ku80 complex [GO:0043564]; membrane [GO:0016020]; nonhomologous end joining complex [GO:0070419]; nuclear telomere cap complex [GO:0000783]; nucleolus [GO:0005730]; nucleoplasm [GO:0005654]; nucleus [GO:0005634]; protein-containing complex [GO:0032991…	5'-deoxyribose-5-phosphate lyase activity [GO:0051575]; ATPase activity, acting on DNA [GO:0008094]; ATP binding [GO:0005524]; cyclin binding [GO:0030332]; damaged DNA binding [GO:0003684]; DNA binding [GO:0003677]; DNA helicase activity [GO:0003678]; double-stranded DNA binding [GO:0003690]; protein-containing complex binding [GO:0044877]; protein C-terminus binding [GO:0008022]; RNA binding [GO…	cytosol	hsa:2547	Non-homologous end-joining	KOG2327	L	Replication, recombination and repair	IPR006165;IPR006164;IPR027388;IPR005160;IPR005161;IPR003034;IPR036361;IPR016194;IPR036465;
P13489	223847	186333	293070	88385.3	84855.4	109400	94213.6	234417	-1.29902	0.00417566	0.166281	Down	RNH1	mRNA catabolic process [GO:0006402]; regulation of angiogenesis [GO:0045765]	angiogenin-PRI complex [GO:0032311]; cytosol [GO:0005829]; extracellular exosome [GO:0070062]; nucleoplasm [GO:0005654]	ribonuclease inhibitor activity [GO:0008428]	cytosol	hsa:6050		KOG4308	S	Function unknown	IPR001611;IPR006553;IPR032675;IPR041302;
P13591	37705.3	62903.3	76332.3	17047.2	31807.7	30502.2	26452.4	58980.3	-1.15079	0.0180372	0.270558	Down	NCAM1	axon guidance [GO:0007411]; cell adhesion [GO:0007155]; commissural neuron axon guidance [GO:0071679]; interferon-gamma-mediated signaling pathway [GO:0060333]; MAPK cascade [GO:0000165]; regulation of semaphorin-plexin signaling pathway [GO:2001260]	anchored component of membrane [GO:0031225]; cell surface [GO:0009986]; collagen-containing extracellular matrix [GO:0062023]; cytosol [GO:0005829]; external side of plasma membrane [GO:0009897]; extracellular region [GO:0005576]; Golgi membrane [GO:0000139]; integral component of membrane [GO:0016021]; membrane [GO:0016020]; neuron projection [GO:0043005]; plasma membrane [GO:0005886]	identical protein binding [GO:0042802]; virus receptor activity [GO:0001618]	peroxisome	hsa:4684	Prion diseases	KOG3510	T	Signal transduction mechanisms	IPR003961;IPR036116;IPR007110;IPR036179;IPR013783;IPR013098;IPR003599;IPR003598;IPR033019;IPR009138;
P13611	41516.8		21632.3	10146.6	14719.1		12432.9	31574.5	-1.2941	0.0321038	0.322484	Down	VCAN	cell adhesion [GO:0007155]; cell recognition [GO:0008037]; cellular protein metabolic process [GO:0044267]; central nervous system development [GO:0007417]; chondroitin sulfate biosynthetic process [GO:0030206]; chondroitin sulfate catabolic process [GO:0030207]; dermatan sulfate biosynthetic process [GO:0030208]; extracellular matrix organization [GO:0030198]; glial cell migration [GO:0008347]; …	collagen-containing extracellular matrix [GO:0062023]; endoplasmic reticulum lumen [GO:0005788]; extracellular matrix [GO:0031012]; extracellular region [GO:0005576]; extracellular space [GO:0005615]; Golgi lumen [GO:0005796]; interphotoreceptor matrix [GO:0033165]; lysosomal lumen [GO:0043202]; membrane [GO:0016020]; photoreceptor outer segment [GO:0001750]	calcium ion binding [GO:0005509]; carbohydrate binding [GO:0030246]; extracellular matrix structural constituent conferring compression resistance [GO:0030021]; glycosaminoglycan binding [GO:0005539]; hyaluronic acid binding [GO:0005540]	mitochondria	hsa:1462	Cell adhesion molecules (CAMs)	ENOG502QRBE			IPR001304;IPR016186;IPR018378;IPR033987;IPR016187;IPR001881;IPR000742;IPR000152;IPR018097;IPR007110;IPR036179;IPR013783;IPR003599;IPR013106;IPR000538;IPR035976;IPR000436;
P13807	18253.1	7171.33	8725.42	30629.3	29158.7	30173.2	29987.1	11383.3	1.52012	0.0033166	0.155592	Up	GYS1	glycogen biosynthetic process [GO:0005978]; heart development [GO:0007507]	cytoplasm [GO:0005737]; cytosol [GO:0005829]; inclusion body [GO:0016234]; membrane [GO:0016020]	glucose binding [GO:0005536]; glycogen (starch) synthase activity [GO:0004373]; glycogen synthase activity, transferring glucose-1-phosphate [GO:0061547]; protein kinase binding [GO:0019901]	nucleus	hsa:2997	Insulin signaling pathway	KOG3742	G	Carbohydrate transport and metabolism	IPR008631;
P13987	18898.5	18621.8	28445.5	4495.64	5334.26	3343.03	4390.98	21988.6	-2.32143	4.93696e-05	0.0206427	Down	CD59	blood coagulation [GO:0007596]; cell surface receptor signaling pathway [GO:0007166]; COPII vesicle coating [GO:0048208]; endoplasmic reticulum to Golgi vesicle-mediated transport [GO:0006888]; negative regulation of activation of membrane attack complex [GO:0001971]; neutrophil degranulation [GO:0043312]; regulation of complement activation [GO:0030449]; regulation of complement-dependent cytoto…	anchored component of external side of plasma membrane [GO:0031362]; cell surface [GO:0009986]; endoplasmic reticulum-Golgi intermediate compartment membrane [GO:0033116]; endoplasmic reticulum membrane [GO:0005789]; ER to Golgi transport vesicle membrane [GO:0012507]; extracellular exosome [GO:0070062]; extracellular space [GO:0005615]; focal adhesion [GO:0005925]; Golgi membrane [GO:0000139]; m…	complement binding [GO:0001848]	extracellular	hsa:966	Complement and coagulation cascades	ENOG502SA4P			IPR018363;IPR027101;IPR016054;
P14678;P63162	317374	599136	635426	218918	268416	208400	231911	517312	-1.10086	0.0168161	0.260195	Down
P14854	177756	130192	173463	30157.8	48798.2	74888.6	51281.5	160470	-1.72895	0.00128175	0.102293	Down	COX6B1	mitochondrial electron transport, cytochrome c to oxygen [GO:0006123]; substantia nigra development [GO:0021762]	mitochondrial inner membrane [GO:0005743]; mitochondrion [GO:0005739]; respiratory chain complex IV [GO:0045277]	cytochrome-c oxidase activity [GO:0004129]	extracellular	hsa:1340	Metabolic pathways	KOG3057	C	Energy production and conversion	IPR003213;IPR036549;
P14923	44894.4	14466.6	21299.1	157583	39456.3	42308.8	79782.7	26886.7	1.4164	0.0292968	0.312593	Up	JUP	adherens junction organization [GO:0034332]; bundle of His cell-Purkinje myocyte adhesion involved in cell communication [GO:0086073]; cell-cell adhesion [GO:0098609]; cell migration [GO:0016477]; cellular response to indole-3-methanol [GO:0071681]; cornification [GO:0070268]; desmosome assembly [GO:0002159]; detection of mechanical stimulus [GO:0050982]; endothelial cell-cell adhesion [GO:007160…	actin cytoskeleton [GO:0015629]; adherens junction [GO:0005912]; apicolateral plasma membrane [GO:0016327]; catenin complex [GO:0016342]; cell-cell junction [GO:0005911]; cornified envelope [GO:0001533]; cytoplasm [GO:0005737]; cytoplasmic side of plasma membrane [GO:0009898]; cytoskeleton [GO:0005856]; cytosol [GO:0005829]; desmosome [GO:0030057]; extracellular exosome [GO:0070062]; extracellula…	alpha-catenin binding [GO:0045294]; cadherin binding [GO:0045296]; cell adhesion molecule binding [GO:0050839]; cell adhesive protein binding involved in bundle of His cell-Purkinje myocyte communication [GO:0086083]; cytoskeletal protein-membrane anchor activity [GO:0106006]; nuclear hormone receptor binding [GO:0035257]; protein-containing complex binding [GO:0044877]; protein homodimerization …	cytosol	hsa:3728	Gastric cancer	KOG4203	TZ		IPR011989;IPR016024;IPR000225;IPR013284;IPR030461;
P15509	34136.8	24667.6	56217.3	9537.02	19104.3	14668.9	14436.7	38340.6	-1.38223	0.00746203	0.196539	Down	CSF2RA	cellular protein metabolic process [GO:0044267]; cytokine-mediated signaling pathway [GO:0019221]; MAPK cascade [GO:0000165]	external side of plasma membrane [GO:0009897]; extracellular region [GO:0005576]; integral component of plasma membrane [GO:0005887]; plasma membrane [GO:0005886]; receptor complex [GO:0043235]	cytokine binding [GO:0019955]; cytokine receptor activity [GO:0004896]; signaling receptor activity [GO:0038023]	extracellular	hsa:1438	Jak-STAT signaling pathway	ENOG502RZVR			IPR003961;IPR036116;IPR013783;IPR040907;IPR003532;IPR015321;
P15529	31241.6	65419.4	70718.4	18112.3	21215	24538.7	21288.7	55793.1	-1.31272	0.00788595	0.199424	Down	CD46	adaptive immune response [GO:0002250]; complement activation, classical pathway [GO:0006958]; innate immune response [GO:0045087]; negative regulation of gene expression [GO:0010629]; positive regulation of gene expression [GO:0010628]; positive regulation of interleukin-10 production [GO:0032733]; positive regulation of memory T cell differentiation [GO:0043382]; positive regulation of regulator…	cell surface [GO:0009986]; extracellular exosome [GO:0070062]; focal adhesion [GO:0005925]; inner acrosomal membrane [GO:0002079]; integral component of plasma membrane [GO:0005887]; plasma membrane [GO:0005886]	cadherin binding [GO:0045296]; signaling receptor activity [GO:0038023]; virus receptor activity [GO:0001618]	plasma membrane	hsa:4179	Measles	ENOG502QPUC			IPR017341;IPR035976;IPR000436;
P17029	9481.24	14300.4	11356.5	4526.13	8119.41	4559.82	5735.12	11712.7	-1.06663	0.0189791	0.275423	Down	ZKSCAN1	regulation of transcription by RNA polymerase II [GO:0006357]	nucleus [GO:0005634]	DNA-binding transcription factor activity, RNA polymerase II-specific [GO:0000981]; metal ion binding [GO:0046872]; RNA polymerase II cis-regulatory region sequence-specific DNA binding [GO:0000978]	nucleus	hsa:7586	RNA Polymerase II Transcription	KOG1721	R	General function prediction only	IPR001909;IPR036051;IPR003309;IPR038269;IPR036236;IPR013087;
P17568	58312.7	32271.8	29859	13591.8	5503.08	6960.03	8684.97	40147.8	-2.25135	0.000264883	0.0518409	Down	NDUFB7	mitochondrial electron transport, NADH to ubiquinone [GO:0006120]; mitochondrial respiratory chain complex I assembly [GO:0032981]	mitochondrial inner membrane [GO:0005743]; mitochondrial intermembrane space [GO:0005758]; mitochondrial respiratory chain complex I [GO:0005747]; mitochondrion [GO:0005739]	NADH dehydrogenase (ubiquinone) activity [GO:0008137]	extracellular	hsa:4713	Oxidative phosphorylation	KOG3468	C	Energy production and conversion	IPR008698;
P17677		4697.79	3614.43				#NUM!	4156.11	-9.96578			Down	GAP43	axon choice point recognition [GO:0016198]; axon regeneration [GO:0031103]; cell fate commitment [GO:0045165]; glial cell differentiation [GO:0010001]; protein kinase C-activating G protein-coupled receptor signaling pathway [GO:0007205]; regulation of filopodium assembly [GO:0051489]; regulation of growth [GO:0040008]; regulation of postsynaptic specialization assembly [GO:0099150]; response to …	cytoplasm [GO:0005737]; dendrite [GO:0030425]; filopodium membrane [GO:0031527]; GABA-ergic synapse [GO:0098982]; growth cone membrane [GO:0032584]; perikaryon [GO:0043204]; plasma membrane [GO:0005886]; postsynaptic density [GO:0014069]	calmodulin binding [GO:0005516]; lysophosphatidic acid binding [GO:0035727]; phosphatidylinositol phosphate binding [GO:1901981]; phosphatidylserine binding [GO:0001786]	cytosol	hsa:2596	N-cadherin signaling events	ENOG502RXWF			IPR000048;IPR001422;IPR017454;IPR018947;IPR033137;IPR018243;
P17900	22996.2	49325.4	26308.6	7353.07	9792.91	28515.4	15220.5	32876.7	-1.2871	0.0290792	0.312593	Down	GM2A	ganglioside catabolic process [GO:0006689]; glycosphingolipid metabolic process [GO:0006687]; learning or memory [GO:0007611]; lipid storage [GO:0019915]; lipid transport [GO:0006869]; neuromuscular process controlling balance [GO:0050885]; neutrophil degranulation [GO:0043312]; oligosaccharide catabolic process [GO:0009313]; positive regulation of hydrolase activity [GO:0051345]	apical plasma membrane [GO:0016324]; azurophil granule lumen [GO:0035578]; basolateral plasma membrane [GO:0016323]; cytoplasmic side of plasma membrane [GO:0009898]; cytosol [GO:0005829]; extracellular exosome [GO:0070062]; extracellular region [GO:0005576]; intracellular membrane-bounded organelle [GO:0043231]; lysosomal lumen [GO:0043202]	beta-N-acetylgalactosaminidase activity [GO:0032428]; lipid transporter activity [GO:0005319]; phospholipase activator activity [GO:0016004]	extracellular	hsa:2760	Lysosome	ENOG502S05S			IPR028996;IPR036846;IPR003172;
P18206	300249	818505	565778	198941	281547	283499	254662	561511	-1.04344	0.0326709	0.323977	Down	VCL	adherens junction assembly [GO:0034333]; apical junction assembly [GO:0043297]; axon extension [GO:0048675]; cell adhesion [GO:0007155]; cell-matrix adhesion [GO:0007160]; epithelial cell-cell adhesion [GO:0090136]; lamellipodium assembly [GO:0030032]; maintenance of blood-brain barrier [GO:0035633]; morphogenesis of an epithelium [GO:0002009]; muscle contraction [GO:0006936]; negative regulation…	adherens junction [GO:0005912]; brush border [GO:0005903]; cell-cell contact zone [GO:0044291]; cell-cell junction [GO:0005911]; cell-substrate junction [GO:0030055]; costamere [GO:0043034]; cytoskeleton [GO:0005856]; cytosol [GO:0005829]; extracellular exosome [GO:0070062]; extracellular region [GO:0005576]; extracellular vesicle [GO:1903561]; fascia adherens [GO:0005916]; ficolin-1-rich granule…	actin binding [GO:0003779]; alpha-catenin binding [GO:0045294]; beta-catenin binding [GO:0008013]; cadherin binding [GO:0045296]; dystroglycan binding [GO:0002162]; structural molecule activity [GO:0005198]; ubiquitin protein ligase binding [GO:0031625]	cytosol	hsa:7414	Leukocyte transendothelial migration	KOG3681	W	Extracellular structures	IPR036723;IPR017997;IPR006077;IPR000633;
P18859	136082	309149	98120.4	39368.8	44783.8	118550	67567.5	181117	-1.43458	0.0184912	0.271652	Down	ATP5PF	ATP biosynthetic process [GO:0006754]; cristae formation [GO:0042407]; mitochondrial ATP synthesis coupled proton transport [GO:0042776]; substantia nigra development [GO:0021762]	mitochondrial inner membrane [GO:0005743]; mitochondrial proton-transporting ATP synthase complex [GO:0005753]; mitochondrial proton-transporting ATP synthase complex, coupling factor F(o) [GO:0000276]; mitochondrion [GO:0005739]	proton transmembrane transporter activity [GO:0015078]	mitochondria	hsa:522	Oxidative phosphorylation	KOG4634	C	Energy production and conversion	IPR008387;IPR036204;
P19086				23448.1	18907.7		21177.9	#NUM!	9.96578			Up	GNAZ	adenylate cyclase-inhibiting G protein-coupled receptor signaling pathway [GO:0007193]; adenylate cyclase-modulating G protein-coupled receptor signaling pathway [GO:0007188]; G protein-coupled receptor signaling pathway [GO:0007186]; protein folding [GO:0006457]	cytosol [GO:0005829]; endoplasmic reticulum [GO:0005783]; heterotrimeric G-protein complex [GO:0005834]; nuclear envelope [GO:0005635]; plasma membrane [GO:0005886]	G-protein beta/gamma-subunit complex binding [GO:0031683]; G protein-coupled receptor binding [GO:0001664]; G protein-coupled serotonin receptor binding [GO:0031821]; GTPase activity [GO:0003924]; GTP binding [GO:0005525]; metal ion binding [GO:0046872]	cytosol	hsa:2781	Long-term depression	KOG0082	DT		IPR001408;IPR001019;IPR011025;IPR027417;
P19256	19376.4	42334.5	23500.7	3736.81		15600.3	9668.56	28403.9	-1.81222	0.0120532	0.233728	Down	CD58	cell-cell adhesion [GO:0098609]; cellular response to interferon-gamma [GO:0071346]; cellular response to tumor necrosis factor [GO:0071356]; heterotypic cell-cell adhesion [GO:0034113]; leukocyte migration [GO:0050900]; neutrophil degranulation [GO:0043312]; positive regulation of interleukin-8 production [GO:0032757]	cell surface [GO:0009986]; extracellular exosome [GO:0070062]; ficolin-1-rich granule membrane [GO:0101003]; integral component of plasma membrane [GO:0005887]; membrane [GO:0016020]; plasma membrane [GO:0005886]; secretory granule membrane [GO:0030667]	signaling receptor binding [GO:0005102]	plasma membrane	hsa:965	Cell adhesion molecules (CAMs)	ENOG502SB68			IPR036179;IPR013783;IPR015714;
P19784	53405.2	12627.6	31820.3	81709	58813.3	49905	63475.8	32617.7	1.16077	0.0395162	0.346025	Up	CSNK2A2	apoptotic process [GO:0006915]; cerebral cortex development [GO:0021987]; liver regeneration [GO:0097421]; macroautophagy [GO:0016236]; mitotic chromosome condensation [GO:0007076]; negative regulation of apoptotic signaling pathway [GO:2001234]; negative regulation of ubiquitin-dependent protein catabolic process [GO:2000059]; peptidyl-serine phosphorylation [GO:0018105]; peptidyl-threonine phos…	acrosomal vesicle [GO:0001669]; chromatin [GO:0000785]; cytosol [GO:0005829]; nucleoplasm [GO:0005654]; nucleus [GO:0005634]; plasma membrane [GO:0005886]; protein kinase CK2 complex [GO:0005956]	ATP binding [GO:0005524]; protein N-terminus binding [GO:0047485]; protein serine/threonine kinase activity [GO:0004674]; protein serine kinase activity [GO:0106310]; protein threonine kinase activity [GO:0106311]	nucleus	hsa:1459	Measles	KOG0668	TDK		IPR011009;IPR000719;IPR017441;IPR008271;
P19823	18423.5	9057.95	14291.8	30498.3	31016.5	18468.3	26661	13924.4	0.957608	0.0380461	0.340838	Up	ITIH2	cellular protein metabolic process [GO:0044267]; hyaluronan metabolic process [GO:0030212]; post-translational protein modification [GO:0043687]	blood microparticle [GO:0072562]; collagen-containing extracellular matrix [GO:0062023]; endoplasmic reticulum lumen [GO:0005788]; extracellular exosome [GO:0070062]; extracellular region [GO:0005576]	endopeptidase inhibitor activity [GO:0004866]; serine-type endopeptidase inhibitor activity [GO:0004867]	extracellular	hsa:3698	Post-translational protein modification	ENOG502QPS2			IPR010600;IPR013694;IPR002035;IPR036465;
P20265	1679.71		1669.26	3629.1	3945.99	2523.5	3366.2	1674.48	0.981431	0.041719	0.349803	Up	POU3F2	astrocyte development [GO:0014002]; cellular response to organic substance [GO:0071310]; cerebral cortex radially oriented cell migration [GO:0021799]; epidermis development [GO:0008544]; forebrain ventricular zone progenitor cell division [GO:0021869]; hypothalamus cell differentiation [GO:0021979]; myelination in peripheral nervous system [GO:0022011]; negative regulation of gene expression [GO…	chromatin [GO:0000785]; nucleoplasm [GO:0005654]; transcription regulator complex [GO:0005667]	DNA binding [GO:0003677]; DNA-binding transcription activator activity, RNA polymerase II-specific [GO:0001228]; DNA-binding transcription factor activity [GO:0003700]; DNA-binding transcription factor activity, RNA polymerase II-specific [GO:0000981]; identical protein binding [GO:0042802]; RNA polymerase II cis-regulatory region sequence-specific DNA binding [GO:0000978]; sequence-specific doub…	nucleus	hsa:5454		KOG3802	K	Transcription	IPR009057;IPR017970;IPR001356;IPR010982;IPR013847;IPR000327;IPR016362;
P20290	11376.4	6269.91	11483	3364.08	4635.21	4933.65	4310.98	9709.77	-1.13745	0.0139486	0.244924	Down	BTF3	in utero embryonic development [GO:0001701]; protein transport [GO:0015031]; transcription by RNA polymerase II [GO:0006366]	cytosol [GO:0005829]; nascent polypeptide-associated complex [GO:0005854]; nucleus [GO:0005634]; polysomal ribosome [GO:0042788]	RNA binding [GO:0003723]	nucleus	hsa:689		KOG2240	K	Transcription	IPR039370;IPR038187;IPR002715;
P20618	138354	795024	833743	162198	272346	107001	180515	589040	-1.42605	0.0436745	0.350453	Down	PSMB1	anaphase-promoting complex-dependent catabolic process [GO:0031145]; antigen processing and presentation of exogenous peptide antigen via MHC class I, TAP-dependent [GO:0002479]; Fc-epsilon receptor signaling pathway [GO:0038095]; interleukin-1-mediated signaling pathway [GO:0070498]; MAPK cascade [GO:0000165]; negative regulation of canonical Wnt signaling pathway [GO:0090090]; negative regulati…	cytoplasm [GO:0005737]; cytosol [GO:0005829]; extracellular exosome [GO:0070062]; extracellular region [GO:0005576]; ficolin-1-rich granule lumen [GO:1904813]; nucleoplasm [GO:0005654]; nucleus [GO:0005634]; proteasome complex [GO:0000502]; proteasome core complex [GO:0005839]; proteasome core complex, beta-subunit complex [GO:0019774]; secretory granule lumen [GO:0034774]	endopeptidase activity [GO:0004175]; threonine-type endopeptidase activity [GO:0004298]	cytosol	hsa:5689	Proteasome	KOG0179	O	Posttranslational modification, protein turnover, chaperones	IPR029055;IPR035202;IPR016050;IPR001353;IPR023333;
P20930				110422	3588.3		57005.2	#NUM!	9.96578			Up	FLG	cornification [GO:0070268]; establishment of skin barrier [GO:0061436]; keratinocyte differentiation [GO:0030216]; multicellular organism development [GO:0007275]; peptide cross-linking [GO:0018149]	collagen-containing extracellular matrix [GO:0062023]; cornified envelope [GO:0001533]; cytoplasmic ribonucleoprotein granule [GO:0036464]; cytosol [GO:0005829]; intermediate filament [GO:0005882]; keratohyalin granule [GO:0036457]; nucleus [GO:0005634]	calcium ion binding [GO:0005509]; structural constituent of skin epidermis [GO:0030280]; structural molecule activity [GO:0005198]; transition metal ion binding [GO:0046914]	nucleus	hsa:2312	Keratinization	KOG3544	W	Extracellular structures	IPR011992;IPR018247;IPR002048;IPR003303;IPR034325;IPR001751;IPR013787;
P20933	107957	362193	193158	58511.9	121710	82897.9	87706.6	221103	-1.22578	0.0254896	0.30189	Down	AGA	neutrophil degranulation [GO:0043312]; protein deglycosylation [GO:0006517]	azurophil granule lumen [GO:0035578]; cytoplasm [GO:0005737]; endoplasmic reticulum [GO:0005783]; extracellular region [GO:0005576]; extracellular space [GO:0005615]; lysosome [GO:0005764]	N4-(beta-N-acetylglucosaminyl)-L-asparaginase activity [GO:0003948]; peptidase activity [GO:0008233]; protein self-association [GO:0043621]	extracellular	hsa:175	Lysosome	KOG1593	E	Amino acid transport and metabolism	IPR029055;IPR000246;
P20962	13917.4	31612	18151.4	40223.6	68233	25779.1	44745.2	21226.9	1.04909	0.0418619	0.349803	Up	PTMS	DNA replication [GO:0006260]; immune system process [GO:0002376]	nucleus [GO:0005634]		nucleus	hsa:5763		ENOG502SSXW			IPR004931;
P21399	78350.2	25059.5	100779	150515	157688	110421	139541	68062.9	1.24245	0.0287865	0.311621	Up	ACO1	cellular iron ion homeostasis [GO:0006879]; citrate metabolic process [GO:0006101]; intestinal absorption [GO:0050892]; post-embryonic development [GO:0009791]; regulation of translation [GO:0006417]; response to iron(II) ion [GO:0010040]; tricarboxylic acid cycle [GO:0006099]	cytoplasm [GO:0005737]; cytosol [GO:0005829]; endoplasmic reticulum [GO:0005783]; extracellular exosome [GO:0070062]; Golgi apparatus [GO:0005794]; mitochondrion [GO:0005739]	3 iron, 4 sulfur cluster binding [GO:0051538]; 4 iron, 4 sulfur cluster binding [GO:0051539]; aconitate hydratase activity [GO:0003994]; citrate dehydratase activity [GO:0047780]; iron-responsive element binding [GO:0030350]; metal ion binding [GO:0046872]; RNA binding [GO:0003723]	cytosol	hsa:48	Glyoxylate and dicarboxylate metabolism	KOG0452	AJ		IPR044137;IPR015931;IPR001030;IPR015928;IPR006249;IPR018136;IPR036008;IPR000573;IPR029784;
P21912	86928.5	62761.2	123070	145895	223940	130860	166898	90919.9	0.890247	0.0483546	0.36104	Up	SDHB	aerobic respiration [GO:0009060]; respiratory electron transport chain [GO:0022904]; succinate metabolic process [GO:0006105]; tricarboxylic acid cycle [GO:0006099]	mitochondrial inner membrane [GO:0005743]; mitochondrial membrane [GO:0031966]; mitochondrial respiratory chain complex II, succinate dehydrogenase complex (ubiquinone) [GO:0005749]; mitochondrion [GO:0005739]; nucleoplasm [GO:0005654]; plasma membrane [GO:0005886]	2 iron, 2 sulfur cluster binding [GO:0051537]; 3 iron, 4 sulfur cluster binding [GO:0051538]; 4 iron, 4 sulfur cluster binding [GO:0051539]; electron transfer activity [GO:0009055]; metal ion binding [GO:0046872]; succinate dehydrogenase (ubiquinone) activity [GO:0008177]; ubiquinone binding [GO:0048039]	mitochondria	hsa:6390	Metabolic pathways	KOG3049	C	Energy production and conversion	IPR036010;IPR001041;IPR006058;IPR017896;IPR017900;IPR012675;IPR009051;IPR004489;IPR025192;
P21953	41005.2	7153.12	18040.6	4166.4	9100.17	7039.42	6768.66	22066.3	-1.43644	0.0266862	0.303158	Down	BCKDHB	branched-chain amino acid catabolic process [GO:0009083]; response to nutrient [GO:0007584]	mitochondrial alpha-ketoglutarate dehydrogenase complex [GO:0005947]; mitochondrial matrix [GO:0005759]; mitochondrion [GO:0005739]; nucleolus [GO:0005730]	3-methyl-2-oxobutanoate dehydrogenase (2-methylpropanoyl-transferring) activity [GO:0003863]; alpha-ketoacid dehydrogenase activity [GO:0003826]	extracellular	hsa:594	Metabolic pathways	KOG0525	C	Energy production and conversion	IPR029061;IPR009014;IPR005475;IPR033248;
P22234	797634	1539160	1578620	438595	665798	816802	640398	1305138	-1.00748	0.0335443	0.325706	Down	PAICS	'de novo' IMP biosynthetic process [GO:0006189]; purine nucleobase biosynthetic process [GO:0009113]; purine ribonucleoside monophosphate biosynthetic process [GO:0009168]	cytoplasm [GO:0005737]; cytosol [GO:0005829]; extracellular exosome [GO:0070062]; membrane [GO:0016020]	5-amino-4-imidazole carboxylate lyase activity [GO:0043727]; ATP binding [GO:0005524]; cadherin binding [GO:0045296]; identical protein binding [GO:0042802]; phosphoribosylaminoimidazole carboxylase activity [GO:0004638]; phosphoribosylaminoimidazolesuccinocarboxamide synthase activity [GO:0004639]	cytosol	hsa:10606	Purine metabolism	KOG2835	F	Nucleotide transport and metabolism	IPR033626;IPR000031;IPR035893;IPR028923;IPR018236;
P22392	1397260	3605290	3197390	1191240	1251310	1295650	1.24607e+06	2.73331e+06	-1.02001	0.0333508	0.325243	Down	NME2	adenylate cyclase-activating G protein-coupled receptor signaling pathway [GO:0007189]; cell adhesion [GO:0007155]; cellular response to fatty acid [GO:0071398]; cellular response to glucose stimulus [GO:0071333]; cellular response to oxidative stress [GO:0034599]; CTP biosynthetic process [GO:0006241]; GTP biosynthetic process [GO:0006183]; integrin-mediated signaling pathway [GO:0007229]; negat…	cell periphery [GO:0071944]; cytoplasm [GO:0005737]; cytosol [GO:0005829]; extracellular exosome [GO:0070062]; extracellular region [GO:0005576]; ficolin-1-rich granule lumen [GO:1904813]; intermediate filament [GO:0005882]; lamellipodium [GO:0030027]; mitochondrial membrane [GO:0031966]; nucleus [GO:0005634]; perinuclear region of cytoplasm [GO:0048471]; ruffle [GO:0001726]; secretory granule lu…	ATP binding [GO:0005524]; DNA binding [GO:0003677]; enzyme binding [GO:0019899]; fatty acid binding [GO:0005504]; GDP binding [GO:0019003]; G-quadruplex DNA binding [GO:0051880]; identical protein binding [GO:0042802]; intermediate filament binding [GO:0019215]; metal ion binding [GO:0046872]; nucleoside diphosphate kinase activity [GO:0004550]; protein histidine kinase activity [GO:0004673]; pro…	cytosol	hsa:4831;hsa:654364		KOG0888	F	Nucleotide transport and metabolism	IPR034907;IPR036850;IPR001564;IPR023005;
P22612	9729.68	4900.43	8480.14	29162.4	35960.1	23850.9	29657.8	7703.42	1.98365	0.000302642	0.0518409	Up	PRKACG	activation of protein kinase A activity [GO:0034199]; adaptive immune response [GO:0002250]; blood coagulation [GO:0007596]; cellular response to glucagon stimulus [GO:0071377]; chemical synaptic transmission [GO:0007268]; high-density lipoprotein particle assembly [GO:0034380]; male gonad development [GO:0008584]; negative regulation of inflammatory response to antigenic stimulus [GO:0002862]; p…	ciliary base [GO:0097546]; cytosol [GO:0005829]; nucleoplasm [GO:0005654]; nucleus [GO:0005634]; synapse [GO:0045202]	AMP-activated protein kinase activity [GO:0004679]; ATP binding [GO:0005524]; cAMP-dependent protein kinase activity [GO:0004691]; protein kinase A regulatory subunit binding [GO:0034237]; protein serine kinase activity [GO:0106310]; protein threonine kinase activity [GO:0106311]	cytosol	hsa:5568	Chemokine signaling pathway	KOG0616	T	Signal transduction mechanisms	IPR000961;IPR011009;IPR039084;IPR000719;IPR017441;IPR008271;IPR044109;
P22735				8620.91		8291.1	8456	#NUM!	9.96578			Up	TGM1	cell envelope organization [GO:0043163]; cellular protein modification process [GO:0006464]; cornification [GO:0070268]; keratinocyte differentiation [GO:0030216]; peptide cross-linking [GO:0018149]; positive regulation of cell cycle [GO:0045787]; positive regulation of keratinocyte proliferation [GO:0010838]	cornified envelope [GO:0001533]; cytosol [GO:0005829]; extracellular exosome [GO:0070062]; intrinsic component of membrane [GO:0031224]; membrane [GO:0016020]; plasma membrane [GO:0005886]	identical protein binding [GO:0042802]; metal ion binding [GO:0046872]; protein-glutamine gamma-glutamyltransferase activity [GO:0003810]	nucleus	hsa:7051	Keratinization	ENOG502QQ46			IPR013783;IPR014756;IPR038765;IPR002931;IPR036985;IPR023608;IPR013808;IPR008958;IPR036238;IPR001102;
P23193	149800	187274	203161	52649.5	80289.3	132419	88452.6	180078	-1.11598	0.0200076	0.284143	Down	TCEA1	positive regulation of exoribonuclease activity [GO:1901919]; positive regulation of transcription by RNA polymerase II [GO:0045944]; transcription by RNA polymerase II [GO:0006366]; transcription-coupled nucleotide-excision repair [GO:0006283]; transcription elongation from RNA polymerase II promoter [GO:0006368]	nucleolus [GO:0005730]; nucleoplasm [GO:0005654]; transcription factor TFIID complex [GO:0005669]	DNA binding [GO:0003677]; zinc ion binding [GO:0008270]	nucleus	hsa:6917	Formation of TC-NER Pre-Incision Complex	KOG1105	K	Transcription	IPR035100;IPR003617;IPR035441;IPR003618;IPR036575;IPR017923;IPR006289;IPR001222;
P23258	73834.5	15458.5	31434.3	100915	75928.9	61511.9	79451.9	40242.4	1.23852	0.0344539	0.327463	Up	TUBG1	ciliary basal body-plasma membrane docking [GO:0097711]; cytoplasmic microtubule organization [GO:0031122]; G2/M transition of mitotic cell cycle [GO:0000086]; meiotic spindle organization [GO:0000212]; microtubule cytoskeleton organization [GO:0000226]; microtubule nucleation [GO:0007020]; mitotic cell cycle [GO:0000278]; mitotic sister chromatid segregation [GO:0000070]; mitotic spindle organiz…	centrosome [GO:0005813]; condensed nuclear chromosome [GO:0000794]; cytoplasm [GO:0005737]; cytosol [GO:0005829]; gamma-tubulin complex [GO:0000930]; microtubule [GO:0005874]; mitotic spindle microtubule [GO:1990498]; nucleus [GO:0005634]; polar microtubule [GO:0005827]; recycling endosome [GO:0055037]; spindle [GO:0005819]	GTPase activity [GO:0003924]; GTP binding [GO:0005525]; identical protein binding [GO:0042802]; structural constituent of cytoskeleton [GO:0005200]	cytosol	hsa:7283	Human papillomavirus infection	KOG1374	Z	Cytoskeleton	IPR002454;IPR008280;IPR000217;IPR018316;IPR037103;IPR036525;IPR023123;IPR017975;IPR003008;
P23434	68223.3	162337	226482	45194	78767.5	53916.7	59292.7	152347	-1.23602	0.0225068	0.292749	Down	GCSH	glycine catabolic process [GO:0006546]; glycine decarboxylation via glycine cleavage system [GO:0019464]; protein lipoylation [GO:0009249]	cytoplasm [GO:0005737]; glycine cleavage complex [GO:0005960]; mitochondrial matrix [GO:0005759]; mitochondrion [GO:0005739]	aminomethyltransferase activity [GO:0004047]	mitochondria	hsa:2653	Metabolic pathways	KOG3373	E	Amino acid transport and metabolism	IPR003016;IPR000089;IPR002930;IPR033753;IPR017453;IPR011053;
P23497	55294.4	48942.5	58703.4	9954.32		28643.5	19298.9	54313.4	-1.68142	0.00621769	0.181792	Down	SP100	DNA damage response, signal transduction by p53 class mediator resulting in transcription of p21 class mediator [GO:0006978]; interferon-gamma-mediated signaling pathway [GO:0060333]; maintenance of protein location [GO:0045185]; negative regulation of cellular component movement [GO:0051271]; negative regulation of DNA binding [GO:0043392]; negative regulation of DNA-binding transcription factor…	chromosome, telomeric region [GO:0000781]; cytoplasm [GO:0005737]; nuclear body [GO:0016604]; nuclear periphery [GO:0034399]; nucleolus [GO:0005730]; nucleoplasm [GO:0005654]; nucleus [GO:0005634]; PML body [GO:0016605]	chromo shadow domain binding [GO:0070087]; DNA binding [GO:0003677]; DNA-binding transcription factor activity, RNA polymerase II-specific [GO:0000981]; identical protein binding [GO:0042802]; kinase binding [GO:0019900]; protein dimerization activity [GO:0046983]; protein domain specific binding [GO:0019904]; protein homodimerization activity [GO:0042803]; transcription factor binding [GO:000813…	nucleus	hsa:6672	Herpes simplex virus 1 infection	KOG2177	O	Posttranslational modification, protein turnover, chaperones	IPR009071;IPR036910;IPR004865;IPR010919;IPR000770;IPR043563;
P23528	550281	543709	816517	297961	402914	327940	342938	636836	-0.87782	0.0360034	0.334158	Down	CFL1	actin cytoskeleton organization [GO:0030036]; actin filament depolymerization [GO:0030042]; actin filament fragmentation [GO:0030043]; actin filament severing [GO:0051014]; cell motility [GO:0048870]; cytoskeleton organization [GO:0007010]; establishment of spindle localization [GO:0051293]; interleukin-12-mediated signaling pathway [GO:0035722]; negative regulation of apoptotic process [GO:00430…	actin cytoskeleton [GO:0015629]; cytoplasm [GO:0005737]; cytosol [GO:0005829]; extracellular exosome [GO:0070062]; extracellular space [GO:0005615]; focal adhesion [GO:0005925]; lamellipodium [GO:0030027]; lamellipodium membrane [GO:0031258]; membrane [GO:0016020]; nuclear matrix [GO:0016363]; nucleus [GO:0005634]; ruffle membrane [GO:0032587]; vesicle [GO:0031982]	actin filament binding [GO:0051015]	mitochondria	hsa:1072	Fc gamma R-mediated phagocytosis	KOG1735	Z	Cytoskeleton	IPR002108;IPR029006;IPR017904;IPR027234;
P23919	99250.9	42501.6	49349.5	119939	105853	111377	112390	63700.7	0.921322	0.0438186	0.350453	Up	DTYMK	cellular response to growth factor stimulus [GO:0071363]; dTDP biosynthetic process [GO:0006233]; dTTP biosynthetic process [GO:0006235]; dUDP biosynthetic process [GO:0006227]; myoblast differentiation [GO:0045445]; nucleobase-containing small molecule interconversion [GO:0015949]; response to cadmium ion [GO:0046686]; response to estrogen [GO:0043627]; thymidine biosynthetic process [GO:0046105]	cytoplasm [GO:0005737]; cytosol [GO:0005829]; mitochondrial intermembrane space [GO:0005758]; mitochondrial matrix [GO:0005759]; mitochondrion [GO:0005739]; nucleus [GO:0005634]	ATP binding [GO:0005524]; nucleoside diphosphate kinase activity [GO:0004550]; thymidylate kinase activity [GO:0004798]; uridylate kinase activity [GO:0009041]	cytosol	hsa:1841	Pyrimidine metabolism	KOG3327	F	Nucleotide transport and metabolism	IPR027417;IPR039430;IPR018095;IPR018094;
P25786	105224	509027	539763	112713	209539	62084.1	128112	384671	-1.43379	0.0409608	0.349503	Down	PSMA1	anaphase-promoting complex-dependent catabolic process [GO:0031145]; antigen processing and presentation of exogenous peptide antigen via MHC class I, TAP-dependent [GO:0002479]; Fc-epsilon receptor signaling pathway [GO:0038095]; interleukin-1-mediated signaling pathway [GO:0070498]; MAPK cascade [GO:0000165]; negative regulation of canonical Wnt signaling pathway [GO:0090090]; negative regulati…	centrosome [GO:0005813]; cytoplasm [GO:0005737]; cytosol [GO:0005829]; extracellular exosome [GO:0070062]; nucleoplasm [GO:0005654]; nucleus [GO:0005634]; polysome [GO:0005844]; proteasome complex [GO:0000502]; proteasome core complex [GO:0005839]; proteasome core complex, alpha-subunit complex [GO:0019773]	endopeptidase activity [GO:0004175]; lipopolysaccharide binding [GO:0001530]; RNA binding [GO:0003723]	cytosol	hsa:5682	Proteasome	KOG0863	O	Posttranslational modification, protein turnover, chaperones	IPR029055;IPR023332;IPR035144;IPR000426;IPR001353;
P25787	36091.6	138623	133243	18994	48078.9	21697.6	29590.2	102653	-1.69075	0.00981752	0.219901	Down	PSMA2	anaphase-promoting complex-dependent catabolic process [GO:0031145]; antigen processing and presentation of exogenous peptide antigen via MHC class I, TAP-dependent [GO:0002479]; Fc-epsilon receptor signaling pathway [GO:0038095]; interleukin-1-mediated signaling pathway [GO:0070498]; MAPK cascade [GO:0000165]; negative regulation of canonical Wnt signaling pathway [GO:0090090]; negative regulati…	cytoplasm [GO:0005737]; cytosol [GO:0005829]; extracellular exosome [GO:0070062]; extracellular region [GO:0005576]; ficolin-1-rich granule lumen [GO:1904813]; nucleoplasm [GO:0005654]; nucleus [GO:0005634]; P-body [GO:0000932]; proteasome complex [GO:0000502]; proteasome core complex [GO:0005839]; proteasome core complex, alpha-subunit complex [GO:0019773]; secretory granule lumen [GO:0034774]	endopeptidase activity [GO:0004175]	cytosol	hsa:5683	Proteasome	KOG0181	O	Posttranslational modification, protein turnover, chaperones	IPR029055;IPR023332;IPR000426;IPR001353;IPR034644;
P25788	120403	482407	423502	65585	107974	64663.2	79407.4	342104	-1.91578	0.00298947	0.150815	Down	PSMA3	anaphase-promoting complex-dependent catabolic process [GO:0031145]; antigen processing and presentation of exogenous peptide antigen via MHC class I, TAP-dependent [GO:0002479]; Fc-epsilon receptor signaling pathway [GO:0038095]; interleukin-1-mediated signaling pathway [GO:0070498]; MAPK cascade [GO:0000165]; negative regulation of canonical Wnt signaling pathway [GO:0090090]; negative regulati…	cytoplasm [GO:0005737]; cytosol [GO:0005829]; extracellular exosome [GO:0070062]; nucleoplasm [GO:0005654]; nucleus [GO:0005634]; proteasome complex [GO:0000502]; proteasome core complex [GO:0005839]; proteasome core complex, alpha-subunit complex [GO:0019773]; synapse [GO:0045202]	endopeptidase activity [GO:0004175]; ubiquitin protein ligase binding [GO:0031625]	cytosol	hsa:5684	Proteasome	KOG0184	O	Posttranslational modification, protein turnover, chaperones	IPR029055;IPR023332;IPR037555;IPR000426;IPR001353;
P25789	634395	2330190	1583960	422701	590993	470524	494739	1.51618e+06	-1.43872	0.0104034	0.223453	Down	PSMA4	anaphase-promoting complex-dependent catabolic process [GO:0031145]; antigen processing and presentation of exogenous peptide antigen via MHC class I, TAP-dependent [GO:0002479]; Fc-epsilon receptor signaling pathway [GO:0038095]; interleukin-1-mediated signaling pathway [GO:0070498]; MAPK cascade [GO:0000165]; negative regulation of canonical Wnt signaling pathway [GO:0090090]; negative regulati…	cytoplasm [GO:0005737]; cytosol [GO:0005829]; extracellular exosome [GO:0070062]; intracellular membrane-bounded organelle [GO:0043231]; nucleoplasm [GO:0005654]; nucleus [GO:0005634]; P-body [GO:0000932]; proteasome complex [GO:0000502]; proteasome core complex [GO:0005839]; proteasome core complex, alpha-subunit complex [GO:0019773]	endopeptidase activity [GO:0004175]; threonine-type endopeptidase activity [GO:0004298]	mitochondria	hsa:5685	Proteasome	KOG0178	O	Posttranslational modification, protein turnover, chaperones	IPR029055;IPR023332;IPR000426;IPR016050;IPR001353;IPR034647;
P26045				4832.92	5392.79		5112.85	#NUM!	9.96578			Up	PTPN3	liver regeneration [GO:0097421]; MAPK cascade [GO:0000165]; negative regulation of epidermal growth factor receptor signaling pathway [GO:0042059]; negative regulation of membrane protein ectodomain proteolysis [GO:0051045]; negative regulation of mitotic cell cycle [GO:0045930]; protein dephosphorylation [GO:0006470]; regulation of membrane depolarization during action potential [GO:0098902]; re…	cytoplasm [GO:0005737]; cytoplasmic side of plasma membrane [GO:0009898]; cytoskeleton [GO:0005856]; cytosol [GO:0005829]; plasma membrane [GO:0005886]	ATPase binding [GO:0051117]; cytoskeletal protein binding [GO:0008092]; phosphotyrosine residue binding [GO:0001784]; protein tyrosine phosphatase activity [GO:0004725]; sodium channel regulator activity [GO:0017080]	nucleus	hsa:5774	Signaling by Receptor Tyrosine Kinases	KOG0792	T	Signal transduction mechanisms	IPR019749;IPR014352;IPR035963;IPR019748;IPR019747;IPR000299;IPR018979;IPR018980;IPR001478;IPR036034;IPR011993;IPR029021;IPR000242;IPR041783;IPR016130;IPR003595;IPR012151;IPR000387;IPR029071;
P26373	230872	107615	190684	257184	358508	327560	314417	176390	0.890803	0.0473562	0.358677	Up	RPL13	blastocyst development [GO:0001824]; bone development [GO:0060348]; cytoplasmic translation [GO:0002181]; nuclear-transcribed mRNA catabolic process, nonsense-mediated decay [GO:0000184]; rRNA processing [GO:0006364]; SRP-dependent cotranslational protein targeting to membrane [GO:0006614]; translation [GO:0006412]; translational initiation [GO:0006413]; viral transcription [GO:0019083]	cytosol [GO:0005829]; cytosolic large ribosomal subunit [GO:0022625]; cytosolic ribosome [GO:0022626]; endoplasmic reticulum [GO:0005783]; membrane [GO:0016020]; nucleolus [GO:0005730]; nucleus [GO:0005634]	RNA binding [GO:0003723]; structural constituent of ribosome [GO:0003735]	cytosol	hsa:6137	Ribosome	KOG3295	J	Translation, ribosomal structure and biogenesis	IPR001380;IPR018256;
P27144	130707	55757.7	72327.2	180357	207394	167148	184966	86264	1.18939	0.0126986	0.238536	Up	AK4	ADP biosynthetic process [GO:0006172]; AMP metabolic process [GO:0046033]; ATP metabolic process [GO:0046034]; brain development [GO:0007420]; cellular response to hypoxia [GO:0071456]; GTP metabolic process [GO:0046039]; liver development [GO:0001889]; nucleobase-containing small molecule interconversion [GO:0015949]; nucleoside diphosphate phosphorylation [GO:0006165]; nucleoside triphosphate b…	cytoplasm [GO:0005737]; mitochondrial matrix [GO:0005759]; mitochondrion [GO:0005739]	adenylate kinase activity [GO:0004017]; ATP binding [GO:0005524]; GTP binding [GO:0005525]; nucleoside diphosphate kinase activity [GO:0004550]; nucleoside triphosphate adenylate kinase activity [GO:0046899]	mitochondria	hsa:205	Thiamine metabolism	KOG3078	F	Nucleotide transport and metabolism	IPR006259;IPR000850;IPR033690;IPR007862;IPR036193;IPR028586;IPR028585;IPR027417;
P27216	750.313	2848.85					#NUM!	1799.58	-9.96578			Down	ANXA13	cell differentiation [GO:0030154]; negative regulation of Golgi to plasma membrane protein transport [GO:0042997]; positive regulation of Golgi to plasma membrane protein transport [GO:0042998]	apical plasma membrane [GO:0016324]; basolateral plasma membrane [GO:0016323]; cytoplasm [GO:0005737]; cytoplasmic vesicle [GO:0031410]; exocytic vesicle [GO:0070382]; extracellular exosome [GO:0070062]; extracellular space [GO:0005615]; extrinsic component of membrane [GO:0019898]; membrane raft [GO:0045121]; nucleoplasm [GO:0005654]; plasma membrane [GO:0005886]	calcium-dependent phospholipid binding [GO:0005544]; calcium ion binding [GO:0005509]; phosphatidylglycerol binding [GO:1901611]; phosphatidylserine binding [GO:0001786]	cytosol	hsa:312		KOG0819	U	Intracellular trafficking, secretion, and vesicular transport	IPR001464;IPR018502;IPR018252;IPR037104;IPR009166;
P27348	1034540	1369300	1297310	452279	309123	1055990	605797	1.23372e+06	-1.21261	0.02203	0.291267	Down	YWHAQ	negative regulation of ion transmembrane transport [GO:0034766]; negative regulation of transcription, DNA-templated [GO:0045892]; positive regulation of protein insertion into mitochondrial membrane involved in apoptotic signaling pathway [GO:1900740]; protein targeting [GO:0006605]; small GTPase mediated signal transduction [GO:0007264]; substantia nigra development [GO:0021762]	cytoplasm [GO:0005737]; cytosol [GO:0005829]; extracellular exosome [GO:0070062]; focal adhesion [GO:0005925]; membrane [GO:0016020]; mitochondrion [GO:0005739]; protein-containing complex [GO:0032991]; synapse [GO:0045202]	14-3-3 protein binding [GO:0071889]; identical protein binding [GO:0042802]; ion channel binding [GO:0044325]; protein C-terminus binding [GO:0008022]; protein domain specific binding [GO:0019904]; protein N-terminus binding [GO:0047485]	cytosol	hsa:10971	Viral carcinogenesis	KOG0841	O	Posttranslational modification, protein turnover, chaperones	IPR000308;IPR023409;IPR036815;IPR023410;IPR042584;
P27361	30175.6	8962.87	8732.28	25550.4	37078.1	28215.7	30281.4	15956.9	1.16686	0.0346064	0.327463	Up	MAPK3	activation of MAPK activity [GO:0000187]; activation of MAPKK activity [GO:0000186]; aging [GO:0007568]; apoptotic process [GO:0006915]; arachidonic acid metabolic process [GO:0019369]; axon guidance [GO:0007411]; Bergmann glial cell differentiation [GO:0060020]; BMP signaling pathway [GO:0030509]; cardiac neural crest cell development involved in heart development [GO:0061308]; cartilage develop…	caveola [GO:0005901]; cytoplasm [GO:0005737]; cytoskeleton [GO:0005856]; cytosol [GO:0005829]; early endosome [GO:0005769]; endoplasmic reticulum lumen [GO:0005788]; focal adhesion [GO:0005925]; Golgi apparatus [GO:0005794]; late endosome [GO:0005770]; mitochondrion [GO:0005739]; nuclear envelope [GO:0005635]; nucleoplasm [GO:0005654]; nucleus [GO:0005634]; plasma membrane [GO:0005886]; protein-c…	ATP binding [GO:0005524]; identical protein binding [GO:0042802]; MAP kinase activity [GO:0004707]; MAP kinase kinase activity [GO:0004708]; phosphatase binding [GO:0019902]; phosphotyrosine residue binding [GO:0001784]; protein serine/threonine kinase activity [GO:0004674]; protein serine kinase activity [GO:0106310]; protein threonine kinase activity [GO:0106311]; scaffold protein binding [GO:0…	cytosol	hsa:5595	Apelin signaling pathway	KOG0660	T	Signal transduction mechanisms	IPR011009;IPR003527;IPR008349;IPR000719;IPR017441;IPR008271;
P27482				109053	5096.56		57074.8	#NUM!	9.96578			Up	CALML3		extracellular exosome [GO:0070062]	calcium ion binding [GO:0005509]; enzyme regulator activity [GO:0030234]	nucleus	hsa:810	Tuberculosis	KOG0027	T	Signal transduction mechanisms	IPR011992;IPR018247;IPR002048;
P28066	234869	731382	505903	126225	214424	113847	151499	490718	-1.60593	0.00496932	0.172505	Down	PSMA5	anaphase-promoting complex-dependent catabolic process [GO:0031145]; antigen processing and presentation of exogenous peptide antigen via MHC class I, TAP-dependent [GO:0002479]; Fc-epsilon receptor signaling pathway [GO:0038095]; interleukin-1-mediated signaling pathway [GO:0070498]; MAPK cascade [GO:0000165]; negative regulation of canonical Wnt signaling pathway [GO:0090090]; negative regulati…	cytoplasm [GO:0005737]; cytosol [GO:0005829]; extracellular exosome [GO:0070062]; extracellular region [GO:0005576]; ficolin-1-rich granule lumen [GO:1904813]; nucleoplasm [GO:0005654]; nucleus [GO:0005634]; proteasome complex [GO:0000502]; proteasome core complex [GO:0005839]; proteasome core complex, alpha-subunit complex [GO:0019773]; secretory granule lumen [GO:0034774]	endopeptidase activity [GO:0004175]	cytosol	hsa:5686	Proteasome	KOG0176	O	Posttranslational modification, protein turnover, chaperones	IPR029055;IPR023332;IPR033812;IPR000426;IPR001353;
P28070	179327	531338	919788	118868	245106	101310	155095	543484	-1.63066	0.0139153	0.244924	Down	PSMB4	anaphase-promoting complex-dependent catabolic process [GO:0031145]; antigen processing and presentation of exogenous peptide antigen via MHC class I, TAP-dependent [GO:0002479]; Fc-epsilon receptor signaling pathway [GO:0038095]; interleukin-1-mediated signaling pathway [GO:0070498]; MAPK cascade [GO:0000165]; negative regulation of canonical Wnt signaling pathway [GO:0090090]; negative regulati…	ciliary basal body [GO:0036064]; cytoplasm [GO:0005737]; cytosol [GO:0005829]; extracellular exosome [GO:0070062]; mitochondrion [GO:0005739]; nucleoplasm [GO:0005654]; nucleus [GO:0005634]; proteasome complex [GO:0000502]; proteasome core complex [GO:0005839]; proteasome core complex, beta-subunit complex [GO:0019774]	endopeptidase activity [GO:0004175]; lipopolysaccharide binding [GO:0001530]; threonine-type endopeptidase activity [GO:0004298]	cytosol	hsa:5692	Proteasome	KOG0185	O	Posttranslational modification, protein turnover, chaperones	IPR029055;IPR016295;IPR016050;IPR001353;IPR023333;
P28072	171312	944354	408795	97172.6	126568	133932	119224	508154	-1.77577	0.00611927	0.181792	Down	PSMB6	anaphase-promoting complex-dependent catabolic process [GO:0031145]; antigen processing and presentation of exogenous peptide antigen via MHC class I, TAP-dependent [GO:0002479]; Fc-epsilon receptor signaling pathway [GO:0038095]; interleukin-1-mediated signaling pathway [GO:0070498]; MAPK cascade [GO:0000165]; negative regulation of canonical Wnt signaling pathway [GO:0090090]; negative regulati…	cytoplasm [GO:0005737]; cytosol [GO:0005829]; extracellular exosome [GO:0070062]; nucleoplasm [GO:0005654]; nucleus [GO:0005634]; proteasome complex [GO:0000502]; proteasome core complex [GO:0005839]; proteasome core complex, beta-subunit complex [GO:0019774]	cadherin binding [GO:0045296]; endopeptidase activity [GO:0004175]; threonine-type endopeptidase activity [GO:0004298]	cytosol	hsa:5694	Proteasome	KOG0174	O	Posttranslational modification, protein turnover, chaperones	IPR029055;IPR000243;IPR035140;IPR016050;IPR001353;IPR023333;
P28074	103880	462253	391627	71760.1	118730	71392	87294	319253	-1.6501	0.00944409	0.217865	Down	PSMB5	anaphase-promoting complex-dependent catabolic process [GO:0031145]; antigen processing and presentation of exogenous peptide antigen via MHC class I, TAP-dependent [GO:0002479]; Fc-epsilon receptor signaling pathway [GO:0038095]; interleukin-1-mediated signaling pathway [GO:0070498]; MAPK cascade [GO:0000165]; negative regulation of canonical Wnt signaling pathway [GO:0090090]; negative regulati…	centrosome [GO:0005813]; cytoplasm [GO:0005737]; cytosol [GO:0005829]; extracellular exosome [GO:0070062]; nucleoplasm [GO:0005654]; nucleus [GO:0005634]; proteasome complex [GO:0000502]; proteasome core complex [GO:0005839]; proteasome core complex, beta-subunit complex [GO:0019774]	endopeptidase activity [GO:0004175]; peptidase activity [GO:0008233]; threonine-type endopeptidase activity [GO:0004298]	nucleus	hsa:5693	Proteasome	KOG0175	O	Posttranslational modification, protein turnover, chaperones	IPR029055;IPR000243;IPR037558;IPR016050;IPR001353;IPR023333;
P29083	38490.6	66954.5	51030	21844.3	27459.6	32537.4	27280.4	52158.4	-0.917455	0.0338967	0.326586	Down	GTF2E1	snRNA transcription by RNA polymerase II [GO:0042795]; transcription by RNA polymerase II [GO:0006366]; transcription initiation from RNA polymerase II promoter [GO:0006367]; transcription open complex formation at RNA polymerase II promoter [GO:0001113]; viral process [GO:0016032]	cytosol [GO:0005829]; nucleoplasm [GO:0005654]; nucleus [GO:0005634]; transcription factor TFIID complex [GO:0005669]; transcription factor TFIIE complex [GO:0005673]; transcription preinitiation complex [GO:0097550]	metal ion binding [GO:0046872]; RNA polymerase II general transcription initiation factor activity [GO:0016251]	cytosol	hsa:2960	Basal transcription factors	KOG2593	K	Transcription	IPR039997;IPR017919;IPR002853;IPR021600;IPR024550;IPR013083;IPR013137;
P29084	4970.82	5749.96	5093.39	1215.65		2301.41	1758.53	5271.39	-1.6531	0.00322386	0.154938	Down	GTF2E2	snRNA transcription by RNA polymerase II [GO:0042795]; transcription by RNA polymerase II [GO:0006366]; transcription initiation from RNA polymerase II promoter [GO:0006367]	cytosol [GO:0005829]; nuclear speck [GO:0016607]; nucleoplasm [GO:0005654]; transcription factor TFIID complex [GO:0005669]; transcription factor TFIIE complex [GO:0005673]	DNA binding [GO:0003677]; RNA binding [GO:0003723]; RNA polymerase II general transcription initiation factor activity [GO:0016251]	nucleus	hsa:2961	Basal transcription factors	KOG3095	K	Transcription	IPR040501;IPR016656;IPR003166;IPR036388;IPR036390;
P29218	162177	399782	311267	110123	96879	186391	131131	291075	-1.11441	0.0268141	0.303158	Down	IMPA1	inositol biosynthetic process [GO:0006021]; inositol metabolic process [GO:0006020]; inositol phosphate dephosphorylation [GO:0046855]; inositol phosphate metabolic process [GO:0043647]; phosphate-containing compound metabolic process [GO:0006796]; phosphatidylinositol biosynthetic process [GO:0006661]; phosphatidylinositol phosphorylation [GO:0046854]; signal transduction [GO:0007165]	cytoplasm [GO:0005737]; cytosol [GO:0005829]	identical protein binding [GO:0042802]; inositol monophosphate 1-phosphatase activity [GO:0008934]; inositol monophosphate 3-phosphatase activity [GO:0052832]; inositol monophosphate 4-phosphatase activity [GO:0052833]; inositol monophosphate phosphatase activity [GO:0052834]; lithium ion binding [GO:0031403]; magnesium ion binding [GO:0000287]; manganese ion binding [GO:0030145]; protein homodim…	cytoskeleton	hsa:3612	Metabolic pathways	KOG2951	G	Carbohydrate transport and metabolism	IPR033942;IPR020583;IPR020552;IPR000760;IPR020550;
P29373	206776	461841	507175	137092	174427	169497	160339	391931	-1.19297	0.0152576	0.252033	Down	CRABP2	embryonic forelimb morphogenesis [GO:0035115]; epidermis development [GO:0008544]; positive regulation of collateral sprouting [GO:0048672]; regulation of transcription, DNA-templated [GO:0006355]; retinoic acid metabolic process [GO:0042573]; signal transduction [GO:0007165]	cytoplasm [GO:0005737]; cytosol [GO:0005829]; endoplasmic reticulum [GO:0005783]; extracellular exosome [GO:0070062]; nucleoplasm [GO:0005654]; nucleus [GO:0005634]	cyclin binding [GO:0030332]; retinal binding [GO:0016918]; retinoic acid binding [GO:0001972]; retinoid binding [GO:0005501]; retinol binding [GO:0019841]	cytosol	hsa:1382	Signal Transduction	KOG4015	I	Lipid transport and metabolism	IPR012674;IPR000463;IPR031259;IPR000566;
P29401	798933	2172160	2351550	595389	965650	663031	741357	1.77421e+06	-1.14009	0.0300979	0.31511	Down	TKT	glyceraldehyde-3-phosphate biosynthetic process [GO:0046166]; pentose-phosphate shunt [GO:0006098]; pentose-phosphate shunt, non-oxidative branch [GO:0009052]; regulation of growth [GO:0040008]; ribose phosphate biosynthetic process [GO:0046390]; xylulose biosynthetic process [GO:0005999]	cytosol [GO:0005829]; endoplasmic reticulum membrane [GO:0005789]; extracellular exosome [GO:0070062]; nuclear body [GO:0016604]; nucleoplasm [GO:0005654]; peroxisome [GO:0005777]; vesicle [GO:0031982]	calcium ion binding [GO:0005509]; magnesium ion binding [GO:0000287]; protein homodimerization activity [GO:0042803]; thiamine pyrophosphate binding [GO:0030976]; transketolase activity [GO:0004802]	cytosol	hsa:7086	Pentose phosphate pathway	KOG0523	G	Carbohydrate transport and metabolism	IPR029061;IPR009014;IPR005475;IPR020826;IPR033248;IPR005474;
P29536	29417.6	77469.6	74320.3	18424	32425.1	21240.9	24030	60402.5	-1.24617	0.0176854	0.267682	Down	LMOD1	actin filament organization [GO:0007015]; actin nucleation [GO:0045010]; muscle contraction [GO:0006936]; myofibril assembly [GO:0030239]; pointed-end actin filament capping [GO:0051694]; positive regulation of actin filament polymerization [GO:0030838]	actin filament [GO:0005884]; cytoskeleton [GO:0005856]; cytosol [GO:0005829]; membrane [GO:0016020]; myofibril [GO:0030016]; sarcomere [GO:0030017]; striated muscle thin filament [GO:0005865]	actin binding [GO:0003779]; tropomyosin binding [GO:0005523]	nucleus	hsa:25802	Smooth Muscle Contraction	KOG3735	Z	Cytoskeleton	IPR030136;IPR032675;IPR004934;IPR003124;
P29966	492669	1136250	776893	137634	243388	347995	243006	801937	-1.74046	0.0023703	0.139099	Down	MARCKS	actin crosslink formation [GO:0051764]; actin filament bundle assembly [GO:0051017]; actin filament organization [GO:0007015]; central nervous system development [GO:0007417]	actin cytoskeleton [GO:0015629]; actin filament bundle [GO:0032432]; cell cortex [GO:0005938]; centrosome [GO:0005813]; cytoplasm [GO:0005737]; extracellular exosome [GO:0070062]; focal adhesion [GO:0005925]; germinal vesicle [GO:0042585]; plasma membrane [GO:0005886]	actin filament binding [GO:0051015]; calmodulin binding [GO:0005516]; identical protein binding [GO:0042802]; protein kinase C binding [GO:0005080]	nucleus	hsa:4082	MicroRNAs in cancer	ENOG502RB4V			IPR002101;
P30044	696865	404943	763628	1071140	926840	1304300	1100760	621812	0.862377	0.0481915	0.36104	Up	PRDX5	cell redox homeostasis [GO:0045454]; cellular response to oxidative stress [GO:0034599]; cellular response to reactive oxygen species [GO:0034614]; hydrogen peroxide catabolic process [GO:0042744]; inflammatory response [GO:0006954]; NADPH oxidation [GO:0070995]; negative regulation of apoptotic process [GO:0043066]; negative regulation of oxidoreductase activity [GO:0051354]; negative regulation…	cytoplasm [GO:0005737]; cytoplasmic vesicle [GO:0031410]; cytosol [GO:0005829]; extracellular exosome [GO:0070062]; extracellular space [GO:0005615]; intracellular membrane-bounded organelle [GO:0043231]; mitochondrial matrix [GO:0005759]; mitochondrion [GO:0005739]; nucleus [GO:0005634]; perinuclear region of cytoplasm [GO:0048471]; peroxisomal matrix [GO:0005782]; peroxisome [GO:0005777]	antioxidant activity [GO:0016209]; cysteine-type endopeptidase inhibitor activity involved in apoptotic process [GO:0043027]; peroxidase activity [GO:0004601]; peroxiredoxin activity [GO:0051920]; peroxynitrite reductase activity [GO:0072541]; RNA polymerase III transcription regulatory region sequence-specific DNA binding [GO:0001016]; signaling receptor binding [GO:0005102]; thioredoxin peroxid…	cytosol	hsa:25824	Peroxisome	KOG0541	O	Posttranslational modification, protein turnover, chaperones	IPR037944;IPR013740;IPR036249;IPR013766;
P30046	430241	1700080	1021180	206840	430849	210936	282875	1.0505e+06	-1.77078	0.00483715	0.172257	Down	DDT	melanin biosynthetic process [GO:0042438]; negative regulation of macrophage chemotaxis [GO:0010760]; positive regulation of ERK1 and ERK2 cascade [GO:0070374]; positive regulation of inflammatory response [GO:0050729]; positive regulation of tumor necrosis factor production [GO:0032760]	cytoplasm [GO:0005737]; extracellular exosome [GO:0070062]; extracellular space [GO:0005615]	cytokine receptor binding [GO:0005126]; D-dopachrome decarboxylase activity [GO:0033981]; dopachrome isomerase activity [GO:0004167]; phenylpyruvate tautomerase activity [GO:0050178]	cytosol	hsa:1652		KOG1759	V	Defense mechanisms	IPR001398;IPR019829;IPR014347;
P30049	373163	925467	586119	76923.7	112402	498287	229204	628250	-1.85135	0.0109746	0.226008	Down	ATP5F1D	aerobic respiration [GO:0009060]; ATP biosynthetic process [GO:0006754]; ATP synthesis coupled proton transport [GO:0015986]; cristae formation [GO:0042407]; mitochondrial ATP synthesis coupled proton transport [GO:0042776]; mitochondrial proton-transporting ATP synthase complex assembly [GO:0033615]; oxidative phosphorylation [GO:0006119]; response to copper ion [GO:0046688]	mitochondrial inner membrane [GO:0005743]; mitochondrial matrix [GO:0005759]; mitochondrial proton-transporting ATP synthase complex [GO:0005753]; mitochondrial proton-transporting ATP synthase complex, catalytic sector F(1) [GO:0000275]; mitochondrion [GO:0005739]	ATPase activity [GO:0016887]; proton-transporting ATP synthase activity, rotational mechanism [GO:0046933]	mitochondria	hsa:513	Alzheimer disease	KOG1758	C	Energy production and conversion	IPR036794;IPR001469;IPR020546;IPR036771;
P30419	68231.5	34559.4	49971.7	84078.7	84683	102576	90445.9	50920.9	0.877269	0.0426125	0.349803	Up	NMT1	cellular ketone metabolic process [GO:0042180]; in utero embryonic development [GO:0001701]; N-terminal peptidyl-glycine N-myristoylation [GO:0018008]; N-terminal protein myristoylation [GO:0006499]; positive regulation of protein insertion into mitochondrial membrane involved in apoptotic signaling pathway [GO:1900740]; regulation of rhodopsin mediated signaling pathway [GO:0022400]	cytoplasm [GO:0005737]; cytosol [GO:0005829]; extrinsic component of membrane [GO:0019898]; mitochondrion [GO:0005739]; plasma membrane [GO:0005886]	glycylpeptide N-tetradecanoyltransferase activity [GO:0004379]; myristoyltransferase activity [GO:0019107]	nucleus	hsa:4836	Signal Transduction	KOG2779	I	Lipid transport and metabolism	IPR016181;IPR000903;IPR022677;IPR022678;IPR022676;
P30613				53575.7	23756.4	7713.44	28348.5	#NUM!	9.96578			Up	PKLR	ATP biosynthetic process [GO:0006754]; canonical glycolysis [GO:0061621]; cellular response to epinephrine stimulus [GO:0071872]; cellular response to insulin stimulus [GO:0032869]; glycolytic process [GO:0006096]; pyruvate biosynthetic process [GO:0042866]; response to ATP [GO:0033198]; response to cAMP [GO:0051591]; response to glucose [GO:0009749]; response to heat [GO:0009408]; response to hy…	cytoplasm [GO:0005737]; cytosol [GO:0005829]; extracellular exosome [GO:0070062]	ATP binding [GO:0005524]; kinase activity [GO:0016301]; magnesium ion binding [GO:0000287]; potassium ion binding [GO:0030955]; pyruvate kinase activity [GO:0004743]	mitochondria	hsa:5313	Glycolysis / Gluconeogenesis	KOG2323	G	Carbohydrate transport and metabolism	IPR001697;IPR015813;IPR040442;IPR011037;IPR018209;IPR015793;IPR015795;IPR036918;IPR015806;
P30825	70220.8	100276	101896	37051.3	33086	69544.8	46560.7	90797.6	-1.02438	0.0272319	0.305161	Down	SLC7A1	amino acid import across plasma membrane [GO:0089718]; amino acid transport [GO:0006865]; arginine transmembrane transport [GO:1903826]; basic amino acid transmembrane transport [GO:1990822]; L-amino acid transport [GO:0015807]; L-arginine import across plasma membrane [GO:0097638]; L-histidine import across plasma membrane [GO:1903810]; L-ornithine transmembrane transport [GO:1903352]; lysine tr…	apical plasma membrane [GO:0016324]; basal plasma membrane [GO:0009925]; basolateral plasma membrane [GO:0016323]; integral component of plasma membrane [GO:0005887]; membrane [GO:0016020]; plasma membrane [GO:0005886]; protein-containing complex [GO:0032991]	amino acid transmembrane transporter activity [GO:0015171]; arginine transmembrane transporter activity [GO:0015181]; basic amino acid transmembrane transporter activity [GO:0015174]; L-arginine transmembrane transporter activity [GO:0061459]; L-histidine transmembrane transporter activity [GO:0005290]; L-lysine transmembrane transporter activity [GO:0015189]; L-ornithine transmembrane transporte…	plasma membrane	hsa:6541	MicroRNAs in cancer	KOG1286	E	Amino acid transport and metabolism	IPR002293;IPR004755;IPR029485;
P30837	124045	33070.8	54921.3	141242	158632	131990	143955	70679	1.23812	0.0217442	0.289092	Up	ALDH1B1	carbohydrate metabolic process [GO:0005975]; ethanol catabolic process [GO:0006068]; ethanol oxidation [GO:0006069]	cytosol [GO:0005829]; intracellular membrane-bounded organelle [GO:0043231]; mitochondrial matrix [GO:0005759]; mitochondrion [GO:0005739]; nucleoplasm [GO:0005654]	aldehyde dehydrogenase (NAD+) activity [GO:0004029]; glyceraldehyde-3-phosphate dehydrogenase (NAD+) (non-phosphorylating) activity [GO:0043878]; NAD binding [GO:0051287]	mitochondria	hsa:219	Arginine and proline metabolism	KOG2450	C	Energy production and conversion	IPR016161;IPR016163;IPR016160;IPR029510;IPR016162;IPR015590;
P31350	106903	231211	167164	75570	67220.9	108759	83850	168426	-0.967591	0.0360631	0.334158	Down	RRM2	deoxyribonucleotide biosynthetic process [GO:0009263]; DNA replication [GO:0006260]; negative regulation of G0 to G1 transition [GO:0070317]; nucleobase-containing small molecule interconversion [GO:0015949]; regulation of transcription involved in G1/S transition of mitotic cell cycle [GO:0000083]	cytosol [GO:0005829]	metal ion binding [GO:0046872]; ribonucleoside-diphosphate reductase activity, thioredoxin disulfide as acceptor [GO:0004748]	cytosol	hsa:6241	p53 signaling pathway	KOG1567	F	Nucleotide transport and metabolism	IPR009078;IPR012348;IPR033909;IPR030475;IPR000358;
P31943	2705760	2294640	2833080	1208610	1438590	1495130	1.38078e+06	2611160	-0.919466	0.0239183	0.296871	Down	HNRNPH1	fibroblast growth factor receptor signaling pathway [GO:0008543]; mRNA splicing, via spliceosome [GO:0000398]; regulation of RNA splicing [GO:0043484]; RNA metabolic process [GO:0016070]; RNA processing [GO:0006396]	catalytic step 2 spliceosome [GO:0071013]; cytosol [GO:0005829]; membrane [GO:0016020]; nucleoplasm [GO:0005654]; nucleus [GO:0005634]; ribonucleoprotein complex [GO:1990904]	identical protein binding [GO:0042802]; poly(U) RNA binding [GO:0008266]; RNA binding [GO:0003723]	nucleus	hsa:3187	mRNA Splicing - Major Pathway	KOG4211	A	RNA processing and modification	IPR012677;IPR035979;IPR000504;IPR012996;
P32780	6571.02	1959.58	3142.98	10206.1	7251.43	5411.35	7622.96	3891.19	1.10227	0.0386177	0.343094	Up	GTF2H1	7-methylguanosine mRNA capping [GO:0006370]; DNA repair [GO:0006281]; global genome nucleotide-excision repair [GO:0070911]; hormone-mediated signaling pathway [GO:0009755]; nucleotide-excision repair, DNA duplex unwinding [GO:0000717]; nucleotide-excision repair, DNA incision [GO:0033683]; nucleotide-excision repair, DNA incision, 3'-to lesion [GO:0006295]; nucleotide-excision repair, DNA incisi…	nucleoplasm [GO:0005654]; transcription factor TFIIH core complex [GO:0000439]; transcription factor TFIIH holo complex [GO:0005675]	chromatin binding [GO:0003682]; thyroid hormone receptor binding [GO:0046966]	nucleus	hsa:2965	Basal transcription factors	KOG2074	KL		IPR005607;IPR011993;IPR027079;IPR013876;
P32929	524427	1450720	1215070	413579	420907	428623	421036	1.06341e+06	-1.21034	0.0158135	0.256156	Down	CTH	cellular response to leukemia inhibitory factor [GO:1990830]; cysteine biosynthetic process [GO:0019344]; cysteine biosynthetic process via cystathionine [GO:0019343]; cysteine metabolic process [GO:0006534]; endoplasmic reticulum unfolded protein response [GO:0030968]; hydrogen sulfide biosynthetic process [GO:0070814]; negative regulation of apoptotic signaling pathway [GO:2001234]; positive re…	cytoplasm [GO:0005737]; cytosol [GO:0005829]; extracellular exosome [GO:0070062]	calmodulin binding [GO:0005516]; carbon-sulfur lyase activity [GO:0016846]; cystathionine gamma-lyase activity [GO:0004123]; identical protein binding [GO:0042802]; L-cysteine desulfhydrase activity [GO:0080146]; L-cystine L-cysteine-lyase (deaminating) [GO:0044540]; pyridoxal phosphate binding [GO:0030170]	cytosol	hsa:1491	Biosynthesis of amino acids	KOG0053	E	Amino acid transport and metabolism	IPR000277;IPR015424;IPR015422;IPR015421;
P33316	77477.8	44778.5	57424.9	21581.8	23639.1	46541.1	30587.3	59893.7	-1.02292	0.0314741	0.321103	Down	DUT	DNA replication [GO:0006260]; dUMP biosynthetic process [GO:0006226]; dUTP catabolic process [GO:0046081]; liver development [GO:0001889]; nucleobase-containing compound metabolic process [GO:0006139]; nucleobase-containing small molecule interconversion [GO:0015949]; regulation of protein-containing complex assembly [GO:0043254]; response to organic cyclic compound [GO:0014070]	cytosol [GO:0005829]; extracellular exosome [GO:0070062]; mitochondrion [GO:0005739]; nucleoplasm [GO:0005654]; nucleus [GO:0005634]	dUTP diphosphatase activity [GO:0004170]; identical protein binding [GO:0042802]; magnesium ion binding [GO:0000287]; peroxisome proliferator activated receptor binding [GO:0042975]; pyrimidine deoxyribonucleotide binding [GO:0032556]; RNA binding [GO:0003723]; signaling receptor inhibitor activity [GO:0030547]	mitochondria	hsa:1854	Pyrimidine metabolism	KOG3370	F	Nucleotide transport and metabolism	IPR029054;IPR036157;IPR008181;IPR033704;
P33981	17330.8	42167.2	16810.1	4156.19	8949.49	17893.7	10333.1	25436	-1.40204	0.0246725	0.298354	Down	TTK	chromosome segregation [GO:0007059]; chromosome separation [GO:0051304]; female meiosis chromosome segregation [GO:0016321]; meiotic spindle assembly checkpoint [GO:0033316]; mitotic spindle assembly checkpoint [GO:0007094]; mitotic spindle organization [GO:0007052]; peptidyl-serine phosphorylation [GO:0018105]; peptidyl-threonine phosphorylation [GO:0018107]; positive regulation of cell populati…	cytoplasm [GO:0005737]; kinetochore [GO:0000776]; membrane [GO:0016020]; nucleus [GO:0005634]; spindle [GO:0005819]	ATP binding [GO:0005524]; kinetochore binding [GO:0043515]; protein serine/threonine/tyrosine kinase activity [GO:0004712]; protein serine/threonine kinase activity [GO:0004674]; protein serine kinase activity [GO:0106310]; protein threonine kinase activity [GO:0106311]; protein tyrosine kinase activity [GO:0004713]; transmembrane receptor protein tyrosine kinase activity [GO:0004714]	nucleus	hsa:7272	Cell cycle	KOG0596	D	Cell cycle control, cell division, chromosome partitioning	IPR011009;IPR027084;IPR000719;IPR017441;IPR008271;IPR011990;
P33992	56221.5	18494.4	30446.4	124661	121996	91658.9	112772	35054.1	1.82016	0.00137939	0.104865	Up	MCM5	DNA replication [GO:0006260]; DNA replication initiation [GO:0006270]; double-strand break repair via break-induced replication [GO:0000727]; pre-replicative complex assembly [GO:0036388]; pre-replicative complex assembly involved in nuclear cell cycle DNA replication [GO:0006267]	chromosome, telomeric region [GO:0000781]; CMG complex [GO:0071162]; cytosol [GO:0005829]; MCM complex [GO:0042555]; membrane [GO:0016020]; nucleoplasm [GO:0005654]; nucleus [GO:0005634]	ATP binding [GO:0005524]; DNA helicase activity [GO:0003678]; DNA replication origin binding [GO:0003688]; hydrolase activity [GO:0016787]; single-stranded DNA binding [GO:0003697]	nucleus	hsa:4174	Cell cycle	KOG0481	L	Replication, recombination and repair	IPR031327;IPR008048;IPR018525;IPR001208;IPR041562;IPR027925;IPR033762;IPR012340;IPR027417;
P33993	115651	45015	52270.8	194476	154456	144004	164312	70978.9	1.33019	0.00894456	0.215245	Up	MCM7	cell population proliferation [GO:0008283]; cellular response to DNA damage stimulus [GO:0006974]; cellular response to epidermal growth factor stimulus [GO:0071364]; cellular response to xenobiotic stimulus [GO:0071466]; DNA replication [GO:0006260]; DNA replication initiation [GO:0006270]; DNA strand elongation involved in DNA replication [GO:0006271]; DNA unwinding involved in DNA replication …	chromatin [GO:0000785]; chromosome, telomeric region [GO:0000781]; CMG complex [GO:0071162]; cytosol [GO:0005829]; MCM complex [GO:0042555]; membrane [GO:0016020]; nucleoplasm [GO:0005654]; nucleus [GO:0005634]	ATP binding [GO:0005524]; DNA helicase activity [GO:0003678]; DNA replication origin binding [GO:0003688]; hydrolase activity [GO:0016787]; single-stranded DNA binding [GO:0003697]	nucleus	hsa:4176	Cell cycle	KOG0482	L	Replication, recombination and repair	IPR003593;IPR031327;IPR008050;IPR018525;IPR001208;IPR041562;IPR027925;IPR033762;IPR012340;IPR027417;
P34897	300947	867963	393309	141648	176284	211173	176368	520740	-1.42806	0.00724413	0.19308	Down	SHMT2	folic acid metabolic process [GO:0046655]; glycine biosynthetic process from serine [GO:0019264]; glycine metabolic process [GO:0006544]; L-serine biosynthetic process [GO:0006564]; L-serine catabolic process [GO:0006565]; L-serine metabolic process [GO:0006563]; one-carbon metabolic process [GO:0006730]; positive regulation of cell population proliferation [GO:0008284]; protein homotetramerizati…	BRISC complex [GO:0070552]; cytoplasm [GO:0005737]; cytosol [GO:0005829]; extracellular exosome [GO:0070062]; microtubule cytoskeleton [GO:0015630]; mitochondrial inner membrane [GO:0005743]; mitochondrial intermembrane space [GO:0005758]; mitochondrial matrix [GO:0005759]; mitochondrial nucleoid [GO:0042645]; mitochondrion [GO:0005739]; nucleus [GO:0005634]	chromatin binding [GO:0003682]; cobalt ion binding [GO:0050897]; glycine hydroxymethyltransferase activity [GO:0004372]; L-allo-threonine aldolase activity [GO:0008732]; mRNA 5'-UTR binding [GO:0048027]; protein homodimerization activity [GO:0042803]; pyridoxal phosphate binding [GO:0030170]; serine binding [GO:0070905]; translation repressor activity, mRNA regulatory element binding [GO:0000900]…	mitochondria	hsa:6472	Metabolic pathways	KOG2467	E	Amino acid transport and metabolism	IPR015424;IPR015422;IPR015421;IPR001085;IPR019798;IPR039429;
P34931	5828.66	15211.1	26028.4	43963.6	41234.3	21742.5	35646.8	15689.4	1.36474	0.0242779	0.29828	Up	HSPA1L	binding of sperm to zona pellucida [GO:0007339]; cellular response to unfolded protein [GO:0034620]; chaperone cofactor-dependent protein refolding [GO:0051085]; positive regulation of protein targeting to mitochondrion [GO:1903955]; protein refolding [GO:0042026]; regulation of cellular response to heat [GO:1900034]; response to unfolded protein [GO:0006986]; vesicle-mediated transport [GO:00161…	blood microparticle [GO:0072562]; cell body [GO:0044297]; cytoplasm [GO:0005737]; cytosol [GO:0005829]; mitochondrial matrix [GO:0005759]; nucleoplasm [GO:0005654]; nucleus [GO:0005634]; plasma membrane [GO:0005886]; zona pellucida receptor complex [GO:0002199]	ATPase activity [GO:0016887]; ATP binding [GO:0005524]; heat shock protein binding [GO:0031072]; misfolded protein binding [GO:0051787]; protein folding chaperone [GO:0044183]; ubiquitin protein ligase binding [GO:0031625]; unfolded protein binding [GO:0051082]	cytosol	hsa:3305	Toxoplasmosis	KOG0101	O	Posttranslational modification, protein turnover, chaperones	IPR043129;IPR018181;IPR029048;IPR029047;IPR013126;
P35030	214579	310273	512081	97752.5	146125	130877	124918	345644	-1.39627	0.0055584	0.179063	Down	PRSS3	antimicrobial humoral response [GO:0019730]; cobalamin metabolic process [GO:0009235]; digestion [GO:0007586]; endothelial cell migration [GO:0043542]; neutrophil degranulation [GO:0043312]; proteolysis [GO:0006508]; zymogen activation [GO:0031638]	extracellular region [GO:0005576]; extracellular space [GO:0005615]; tertiary granule lumen [GO:1904724]	calcium ion binding [GO:0005509]; serine-type endopeptidase activity [GO:0004252]; serine-type peptidase activity [GO:0008236]	cytosol	hsa:5646	Protein digestion and absorption	KOG3627	E	Amino acid transport and metabolism	IPR009003;IPR043504;IPR001314;IPR001254;IPR018114;
P35070	39472.6	49009.8	43249.7	10365.6	16555.6	23299.6	16740.3	43910.7	-1.46239	0.00321071	0.154938	Down	BTC	epidermal growth factor receptor signaling pathway [GO:0007173]; ERBB2 signaling pathway [GO:0038128]; MAPK cascade [GO:0000165]; membrane organization [GO:0061024]; negative regulation of apoptotic process [GO:0043066]; negative regulation of epidermal growth factor receptor signaling pathway [GO:0042059]; positive regulation of cell differentiation [GO:0045597]; positive regulation of cell divi…	clathrin-coated endocytic vesicle membrane [GO:0030669]; extracellular region [GO:0005576]; extracellular space [GO:0005615]; integral component of membrane [GO:0016021]; plasma membrane [GO:0005886]	epidermal growth factor receptor binding [GO:0005154]; growth factor activity [GO:0008083]	extracellular	hsa:685	ErbB signaling pathway	ENOG502RZHQ			IPR000742;IPR015497;
P35226	7507.68	1284.67	6295.42	31345	49050.9	16672.6	32356.2	5029.26	2.90724	0.000542656	0.0698147	Up	BMI1	chromatin silencing [GO:0006342]; hemopoiesis [GO:0030097]; histone H2A-K119 monoubiquitination [GO:0036353]; negative regulation of G0 to G1 transition [GO:0070317]; negative regulation of gene expression, epigenetic [GO:0045814]; negative regulation of transcription by RNA polymerase II [GO:0000122]; positive regulation of fibroblast proliferation [GO:0048146]; positive regulation of ubiquitin-…	cytosol [GO:0005829]; nuclear body [GO:0016604]; nucleoplasm [GO:0005654]; nucleus [GO:0005634]; PcG protein complex [GO:0031519]; PRC1 complex [GO:0035102]; ubiquitin ligase complex [GO:0000151]	promoter-specific chromatin binding [GO:1990841]; RING-like zinc finger domain binding [GO:0071535]; zinc ion binding [GO:0008270]	nucleus	hsa:100532731;hsa:648		KOG2660	S	Function unknown	IPR032443;IPR001841;IPR013083;IPR017907;
P35237	38902.8	59946.2	163770	16306.3	36335.5	5819.77	19487.2	87539.7	-2.26377	0.00455062	0.169486	Down	SERPINB6	cellular response to osmotic stress [GO:0071470]; negative regulation of endopeptidase activity [GO:0010951]; neutrophil degranulation [GO:0043312]; sensory perception of sound [GO:0007605]	collagen-containing extracellular matrix [GO:0062023]; cytoplasm [GO:0005737]; cytosol [GO:0005829]; extracellular exosome [GO:0070062]; extracellular region [GO:0005576]; extracellular space [GO:0005615]; ficolin-1-rich granule membrane [GO:0101003]; plasma membrane [GO:0005886]; secretory granule membrane [GO:0030667]; serine protease inhibitor complex [GO:0097180]; tertiary granule membrane [G…	protease binding [GO:0002020]; serine-type endopeptidase inhibitor activity [GO:0004867]	cytosol	hsa:5269	Amoebiasis	KOG2392	V	Defense mechanisms	IPR023795;IPR023796;IPR000215;IPR036186;IPR042178;IPR042185;
P35443;P49747		1275.65	5086.48				#NUM!	3181.07	-9.96578			Down
P35453				950.975	1518.35	836.841	1102.06	#NUM!	9.96578			Up	HOXD13	anterior/posterior pattern specification [GO:0009952]; branch elongation of an epithelium [GO:0060602]; embryonic digit morphogenesis [GO:0042733]; embryonic hindgut morphogenesis [GO:0048619]; male genitalia development [GO:0030539]; morphogenesis of an epithelial fold [GO:0060571]; multicellular organism development [GO:0007275]; positive regulation of transcription by RNA polymerase II [GO:004…	chromatin [GO:0000785]; nucleoplasm [GO:0005654]	chromatin binding [GO:0003682]; DNA binding [GO:0003677]; DNA-binding transcription activator activity, RNA polymerase II-specific [GO:0001228]; DNA-binding transcription factor activity [GO:0003700]; DNA-binding transcription factor activity, RNA polymerase II-specific [GO:0000981]; RNA polymerase II cis-regulatory region sequence-specific DNA binding [GO:0000978]; sequence-specific double-stran…	nucleus	hsa:3239		KOG0487	K	Transcription	IPR009057;IPR017970;IPR001356;IPR022067;
P35610					10736.5	5914.97	8325.74	#NUM!	9.96578			Up	SOAT1	cholesterol efflux [GO:0033344]; cholesterol esterification [GO:0034435]; cholesterol homeostasis [GO:0042632]; cholesterol metabolic process [GO:0008203]; cholesterol storage [GO:0010878]; low-density lipoprotein particle clearance [GO:0034383]; macrophage derived foam cell differentiation [GO:0010742]; positive regulation of amyloid precursor protein biosynthetic process [GO:0042986]; very-low-…	endoplasmic reticulum [GO:0005783]; endoplasmic reticulum membrane [GO:0005789]; integral component of membrane [GO:0016021]; membrane [GO:0016020]	cholesterol binding [GO:0015485]; cholesterol O-acyltransferase activity [GO:0034736]; fatty-acyl-CoA binding [GO:0000062]; identical protein binding [GO:0042802]; O-acyltransferase activity [GO:0008374]; sterol O-acyltransferase activity [GO:0004772]	plasma membrane	hsa:6646	Cholesterol metabolism	KOG0380	I	Lipid transport and metabolism	IPR004299;IPR014371;IPR030687;
P35613	110323	252259	209768	52628.9	94869	108436	85311.3	190783	-1.14355	0.0236768	0.296247	Down	BSG	angiogenesis [GO:0001525]; axon guidance [GO:0007411]; cell surface receptor signaling pathway [GO:0007166]; decidualization [GO:0046697]; dendrite self-avoidance [GO:0070593]; embryo implantation [GO:0007566]; endothelial tube morphogenesis [GO:0061154]; extracellular matrix disassembly [GO:0022617]; extracellular matrix organization [GO:0030198]; homophilic cell adhesion via plasma membrane adh…	acrosomal membrane [GO:0002080]; axon [GO:0030424]; basolateral plasma membrane [GO:0016323]; endoplasmic reticulum membrane [GO:0005789]; endosome [GO:0005768]; extracellular exosome [GO:0070062]; focal adhesion [GO:0005925]; Golgi membrane [GO:0000139]; integral component of plasma membrane [GO:0005887]; intracellular membrane-bounded organelle [GO:0043231]; melanosome [GO:0042470]; membrane [G…	cadherin binding [GO:0045296]; cell-cell adhesion mediator activity [GO:0098632]; mannose binding [GO:0005537]; signaling receptor activity [GO:0038023]; virus receptor activity [GO:0001618]	endoplasmic reticulum	hsa:682	Syndecan-1-mediated signaling events	ENOG502QPKN			IPR044157;IPR043204;IPR007110;IPR036179;IPR013783;IPR003599;IPR003598;
P35914	64276.2	10431.6	24679.4	5834.56	12003.1	8378.92	8738.86	33129.1	-1.60587	0.016313	0.260195	Down	HMGCL	acyl-CoA metabolic process [GO:0006637]; ketone body biosynthetic process [GO:0046951]; leucine catabolic process [GO:0006552]; lipid metabolic process [GO:0006629]; liver development [GO:0001889]; mitochondrion organization [GO:0007005]; protein localization [GO:0008104]; response to fatty acid [GO:0070542]; response to nutrient [GO:0007584]; response to starvation [GO:0042594]	cytosol [GO:0005829]; mitochondrial matrix [GO:0005759]; mitochondrion [GO:0005739]; peroxisomal matrix [GO:0005782]; peroxisome [GO:0005777]; protein-containing complex [GO:0032991]	carboxylic acid binding [GO:0031406]; fatty-acyl-CoA binding [GO:0000062]; hydroxymethylglutaryl-CoA lyase activity [GO:0004419]; magnesium ion binding [GO:0000287]; manganese ion binding [GO:0030145]; metal ion binding [GO:0046872]; structural molecule activity [GO:0005198]	mitochondria	hsa:3155	Butanoate metabolism	KOG2368	CE		IPR013785;IPR000138;IPR043594;IPR000891;
P36639	25481.2	12549.8	21393.1	44625.8	40785.2	35957.1	40456	19808	1.08599	0.0168746	0.260195	Up	NUDT1	aging [GO:0007568]; DNA protection [GO:0042262]; DNA repair [GO:0006281]; male gonad development [GO:0008584]; nucleobase-containing small molecule catabolic process [GO:0034656]; response to cadmium ion [GO:0046686]; response to oxidative stress [GO:0006979]	acrosomal vesicle [GO:0001669]; cytoplasm [GO:0005737]; cytosol [GO:0005829]; extracellular space [GO:0005615]; mitochondrial matrix [GO:0005759]; mitochondrion [GO:0005739]; nuclear membrane [GO:0031965]; nucleus [GO:0005634]; plasma membrane [GO:0005886]	8-oxo-7,8-dihydrodeoxyguanosine triphosphate pyrophosphatase activity [GO:0035539]; 8-oxo-7,8-dihydroguanosine triphosphate pyrophosphatase activity [GO:0008413]; ATP diphosphatase activity [GO:0047693]; dATP pyrophosphohydrolase activity [GO:0008828]; metal ion binding [GO:0046872]; snoRNA binding [GO:0030515]	nucleus	hsa:4521	oxidized GTP and dGTP detoxification	ENOG502S254			IPR020476;IPR015797;IPR020084;IPR000086;IPR003563;
P36776	91626.9	43301.8	49119.6	129890	110269	129776	123312	61349.4	1.08454	0.0184038	0.271652	Up	LONP1	aging [GO:0007568]; cellular response to oxidative stress [GO:0034599]; chaperone-mediated protein complex assembly [GO:0051131]; mitochondrial DNA metabolic process [GO:0032042]; mitochondrial genome maintenance [GO:0000002]; mitochondrion organization [GO:0007005]; oxidation-dependent protein catabolic process [GO:0070407]; protein quality control for misfolded or incompletely synthesized prote…	cytosol [GO:0005829]; membrane [GO:0016020]; mitochondrial matrix [GO:0005759]; mitochondrial nucleoid [GO:0042645]; mitochondrion [GO:0005739]; nucleoplasm [GO:0005654]	ADP binding [GO:0043531]; ATPase activity [GO:0016887]; ATP binding [GO:0005524]; ATP-dependent peptidase activity [GO:0004176]; DNA polymerase binding [GO:0070182]; G-quadruplex DNA binding [GO:0051880]; identical protein binding [GO:0042802]; mitochondrial promoter sequence-specific DNA binding [GO:0001018]; sequence-specific DNA binding [GO:0043565]; serine-type endopeptidase activity [GO:0004…	mitochondria	hsa:9361		KOG2004	O	Posttranslational modification, protein turnover, chaperones	IPR003593;IPR003959;IPR004815;IPR008269;IPR027065;IPR003111;IPR027503;IPR027417;IPR008268;IPR015947;IPR020568;IPR014721;
P36894				5485.14	3513.31	5790.99	4929.81	#NUM!	9.96578			Up	BMPR1A	atrioventricular node cell development [GO:0060928]; atrioventricular valve development [GO:0003171]; BMP signaling pathway [GO:0030509]; BMP signaling pathway involved in heart development [GO:0061312]; cardiac conduction system development [GO:0003161]; cardiac right ventricle morphogenesis [GO:0003215]; cellular response to BMP stimulus [GO:0071773]; cellular response to growth factor stimulus…	dendrite [GO:0030425]; external side of plasma membrane [GO:0009897]; HFE-transferrin receptor complex [GO:1990712]; integral component of membrane [GO:0016021]; neuronal cell body [GO:0043025]; plasma membrane [GO:0005886]; receptor complex [GO:0043235]	ATP binding [GO:0005524]; BMP binding [GO:0036122]; BMP receptor activity [GO:0098821]; metal ion binding [GO:0046872]; protein homodimerization activity [GO:0042803]; protein serine/threonine kinase activity [GO:0004674]; SMAD binding [GO:0046332]; transforming growth factor beta receptor activity, type I [GO:0005025]	peroxisome	hsa:657	Fluid shear stress and atherosclerosis	KOG2052	T	Signal transduction mechanisms	IPR000472;IPR003605;IPR011009;IPR000719;IPR017441;IPR001245;IPR008271;IPR000333;
P36897				2844.51		5392.17	4118.34	#NUM!	9.96578			Up	TGFBR1	activation of MAPKK activity [GO:0000186]; activin receptor signaling pathway [GO:0032924]; angiogenesis involved in coronary vascular morphogenesis [GO:0060978]; anterior/posterior pattern specification [GO:0009952]; apoptotic process [GO:0006915]; artery morphogenesis [GO:0048844]; blastocyst development [GO:0001824]; cardiac epithelial to mesenchymal transition [GO:0060317]; cell cycle arrest …	activin receptor complex [GO:0048179]; bicellular tight junction [GO:0005923]; cell surface [GO:0009986]; endosome [GO:0005768]; membrane [GO:0016020]; membrane raft [GO:0045121]; nucleus [GO:0005634]; plasma membrane [GO:0005886]; receptor complex [GO:0043235]	activin binding [GO:0048185]; activin receptor activity, type I [GO:0016361]; ATP binding [GO:0005524]; I-SMAD binding [GO:0070411]; metal ion binding [GO:0046872]; protein kinase activity [GO:0004672]; protein serine/threonine kinase activity [GO:0004674]; SMAD binding [GO:0046332]; transforming growth factor beta-activated receptor activity [GO:0005024]; transforming growth factor beta binding …	endoplasmic reticulum	hsa:7046	Cytokine-cytokine receptor interaction	KOG2052	T	Signal transduction mechanisms	IPR000472;IPR003605;IPR011009;IPR000719;IPR017441;IPR008271;IPR000333;
P36954	1863.11		7460.8	7605.18	18677.1		13141.1	4661.95	1.67657	0.0365166	0.335111	Up	POLR2I	7-methylguanosine mRNA capping [GO:0006370]; fibroblast growth factor receptor signaling pathway [GO:0008543]; maintenance of transcriptional fidelity during DNA-templated transcription elongation from RNA polymerase II promoter [GO:0001193]; mRNA cleavage [GO:0006379]; mRNA splicing, via spliceosome [GO:0000398]; negative regulation of DNA recombination at telomere [GO:0048239]; positive regulat…	nucleolus [GO:0005730]; nucleoplasm [GO:0005654]; nucleus [GO:0005634]; RNA polymerase II, core complex [GO:0005665]	DNA-directed 5'-3' RNA polymerase activity [GO:0003899]; nucleic acid binding [GO:0003676]; zinc ion binding [GO:0008270]	extracellular	hsa:5438	RNA polymerase	KOG2691	K	Transcription	IPR019761;IPR001529;IPR012164;IPR034012;IPR001222;
P36969	12746.4	6565.42	18320.6	40924.9	36842.1	24555.6	34107.5	12544.1	1.53129	0.00468311	0.171044	Up	GPX4	arachidonic acid metabolic process [GO:0019369]; lipoxygenase pathway [GO:0019372]; long-chain fatty acid biosynthetic process [GO:0042759]; multicellular organism development [GO:0007275]; negative regulation of ferroptosis [GO:0110076]; phospholipid metabolic process [GO:0006644]; protein polymerization [GO:0051258]; response to oxidative stress [GO:0006979]; spermatogenesis [GO:0007283]	cytosol [GO:0005829]; extracellular exosome [GO:0070062]; mitochondrion [GO:0005739]; nucleus [GO:0005634]; protein-containing complex [GO:0032991]	glutathione peroxidase activity [GO:0004602]; identical protein binding [GO:0042802]; peroxidase activity [GO:0004601]; phospholipid-hydroperoxide glutathione peroxidase activity [GO:0047066]	extracellular	hsa:2879	Glutathione metabolism	KOG1651	O	Posttranslational modification, protein turnover, chaperones	IPR000889;IPR029759;IPR029760;IPR036249;
P38936	2762.06	3664.95	7589.35				#NUM!	4672.12	-9.96578			Down	CDKN1A	animal organ regeneration [GO:0031100]; cell cycle arrest [GO:0007050]; cellular response to amino acid starvation [GO:0034198]; cellular response to DNA damage stimulus [GO:0006974]; cellular response to extracellular stimulus [GO:0031668]; cellular response to gamma radiation [GO:0071480]; cellular response to heat [GO:0034605]; cellular response to ionizing radiation [GO:0071479]; cellular res…	cyclin-dependent protein kinase holoenzyme complex [GO:0000307]; cytosol [GO:0005829]; nuclear body [GO:0016604]; nucleolus [GO:0005730]; nucleoplasm [GO:0005654]; nucleus [GO:0005634]; PCNA-p21 complex [GO:0070557]; perinuclear region of cytoplasm [GO:0048471]; protein-containing complex [GO:0032991]	cyclin binding [GO:0030332]; cyclin-dependent protein kinase activating kinase activity [GO:0019912]; cyclin-dependent protein serine/threonine kinase inhibitor activity [GO:0004861]; metal ion binding [GO:0046872]; protein-containing complex binding [GO:0044877]; protein kinase binding [GO:0019901]; protein kinase inhibitor activity [GO:0004860]; protein sequestering activity [GO:0140311]; ubiqu…	nucleus	hsa:1026	Epstein-Barr virus infection	KOG4743	T	Signal transduction mechanisms	IPR003175;IPR029841;
P39687	1098800	2243200	2077720	481782	759703	764726	668737	1.80657e+06	-1.39784	0.0052975	0.174583	Down	ANP32A	intracellular signal transduction [GO:0035556]; nucleocytoplasmic transport [GO:0006913]; regulation of apoptotic process [GO:0042981]; regulation of mRNA stability [GO:0043488]; viral process [GO:0016032]	cytoplasm [GO:0005737]; endoplasmic reticulum [GO:0005783]; nucleoplasm [GO:0005654]; nucleus [GO:0005634]; perinuclear region of cytoplasm [GO:0048471]	histone binding [GO:0042393]; RNA binding [GO:0003723]	cytosol	hsa:8125	Validated nuclear estrogen receptor alpha network	KOG2739	DR		IPR001611;IPR032675;IPR003603;
P39748	223966	191768	170479	397839	438108	459197	431715	195404	1.15012	0.00705617	0.192608	Up	FEN1	base-excision repair, gap-filling [GO:0006287]; DNA repair [GO:0006281]; DNA replication [GO:0006260]; DNA replication, removal of RNA primer [GO:0043137]; double-strand break repair [GO:0006302]; double-strand break repair via homologous recombination [GO:0000724]; memory [GO:0007613]; nucleic acid phosphodiester bond hydrolysis [GO:0090305]; positive regulation of sister chromatid cohesion [GO:…	chromosome, telomeric region [GO:0000781]; membrane [GO:0016020]; mitochondrion [GO:0005739]; nucleolus [GO:0005730]; nucleoplasm [GO:0005654]; nucleus [GO:0005634]; protein-containing complex [GO:0032991]	5'-3' exonuclease activity [GO:0008409]; 5'-flap endonuclease activity [GO:0017108]; damaged DNA binding [GO:0003684]; DNA binding [GO:0003677]; double-stranded DNA binding [GO:0003690]; double-stranded DNA exodeoxyribonuclease activity [GO:0008309]; endonuclease activity [GO:0004519]; exonuclease activity [GO:0004527]; flap endonuclease activity [GO:0048256]; magnesium ion binding [GO:0000287]; …	nucleus	hsa:2237	Non-homologous end-joining	KOG2519	L	Replication, recombination and repair	IPR036279;IPR023426;IPR008918;IPR029060;IPR006086;IPR006084;IPR019974;IPR006085;
P40227	365716	136578	225601	422248	523130	505915	483764	242632	1.10331	0.0223647	0.292227	Up	CCT6A	positive regulation of establishment of protein localization to telomere [GO:1904851]; positive regulation of protein localization to Cajal body [GO:1904871]; positive regulation of telomerase RNA localization to Cajal body [GO:1904874]; positive regulation of telomere maintenance via telomerase [GO:0032212]; protein folding [GO:0006457]; protein stabilization [GO:0050821]	chaperonin-containing T-complex [GO:0005832]; cytoplasm [GO:0005737]; cytosol [GO:0005829]; extracellular exosome [GO:0070062]; microtubule [GO:0005874]	ATPase activity [GO:0016887]; ATP binding [GO:0005524]; protein folding chaperone [GO:0044183]; RNA binding [GO:0003723]; unfolded protein binding [GO:0051082]; WD40-repeat domain binding [GO:0071987]	cytosol	hsa:908	Metabolism of proteins	KOG0359	O	Posttranslational modification, protein turnover, chaperones	IPR012722;IPR017998;IPR002194;IPR002423;IPR027409;IPR027413;IPR027410;
P40337	16223.4	7047.78	11464	49228.4	31356.7	26476	35687	11578.4	1.65417	0.00213865	0.131127	Up	VHL	cell morphogenesis [GO:0000902]; negative regulation of apoptotic process [GO:0043066]; negative regulation of cell population proliferation [GO:0008285]; negative regulation of gene expression [GO:0010629]; negative regulation of receptor signaling pathway via JAK-STAT [GO:0046426]; negative regulation of transcription by RNA polymerase II [GO:0000122]; negative regulation of transcription from …	cytosol [GO:0005829]; endoplasmic reticulum [GO:0005783]; membrane [GO:0016020]; mitochondrion [GO:0005739]; nucleoplasm [GO:0005654]; nucleus [GO:0005634]	enzyme binding [GO:0019899]; transcription factor binding [GO:0008134]; ubiquitin ligase-substrate adaptor activity [GO:1990756]	cytosol	hsa:7428	Pathways in cancer	KOG4710	O	Posttranslational modification, protein turnover, chaperones	IPR002714;IPR024048;IPR037139;IPR024053;IPR037140;IPR036208;IPR022772;
P40616	55537.9	9702.97	20304.9	51407.7	61346.2	48536.9	53763.6	28515.3	1.26875	0.0372089	0.338181	Up	ARL1	activation of phospholipase D activity [GO:0031584]; Golgi organization [GO:0007030]; intracellular protein transport [GO:0006886]; protein localization to Golgi apparatus [GO:0034067]; retrograde transport, endosome to Golgi [GO:0042147]; toxin metabolic process [GO:0009404]; vesicle-mediated transport [GO:0016192]	cytoplasm [GO:0005737]; cytosol [GO:0005829]; Golgi apparatus [GO:0005794]; trans-Golgi network [GO:0005802]; trans-Golgi network membrane [GO:0032588]	enzyme activator activity [GO:0008047]; GTPase activity [GO:0003924]; GTP binding [GO:0005525]; metal ion binding [GO:0046872]; protein domain specific binding [GO:0019904]	extracellular	hsa:400	Membrane Trafficking	KOG0072	U	Intracellular trafficking, secretion, and vesicular transport	IPR027417;IPR005225;IPR006689;
P40926	1035700	1779190	2300220	680251	862414	1047140	863268	1.70504e+06	-0.928851	0.0427996	0.349803	Down	MDH2	aerobic respiration [GO:0009060]; gluconeogenesis [GO:0006094]; malate metabolic process [GO:0006108]; NADH metabolic process [GO:0006734]; oxaloacetate metabolic process [GO:0006107]; tricarboxylic acid cycle [GO:0006099]	cytoplasm [GO:0005737]; extracellular exosome [GO:0070062]; membrane [GO:0016020]; mitochondrial matrix [GO:0005759]; mitochondrion [GO:0005739]; nucleus [GO:0005634]	L-malate dehydrogenase activity [GO:0030060]; malate dehydrogenase (NADP+) activity [GO:0046554]; protein self-association [GO:0043621]; RNA binding [GO:0003723]	mitochondria	hsa:4191	Carbon metabolism	KOG1494	C	Energy production and conversion	IPR001557;IPR022383;IPR001236;IPR015955;IPR001252;IPR010097;IPR036291;
P42126	843033	2247220	1952010	709592	648173	1011450	789738	1.68075e+06	-0.996942	0.0435702	0.350453	Down	ECI1	fatty acid beta-oxidation [GO:0006635]	mitochondrial matrix [GO:0005759]; mitochondrion [GO:0005739]	dodecenoyl-CoA delta-isomerase activity [GO:0004165]; enoyl-CoA hydratase activity [GO:0004300]; intramolecular oxidoreductase activity, transposing C=C bonds [GO:0016863]	mitochondria	hsa:1632	Fatty acid degradation	KOG1683	I	Lipid transport and metabolism	IPR029045;IPR018376;IPR001753;
P42574	48599.3	142368	69009.9	28990.9	35310.9	54092.4	39464.7	86659.1	-1.03605	0.0430835	0.350453	Down	CASP3	anterior neural tube closure [GO:0061713]; apoptotic DNA fragmentation [GO:0006309]; apoptotic process [GO:0006915]; apoptotic signaling pathway [GO:0097190]; axonal fasciculation [GO:0007413]; B cell homeostasis [GO:0001782]; cell fate commitment [GO:0045165]; cellular response to DNA damage stimulus [GO:0006974]; cellular response to staurosporine [GO:0072734]; cytokine-mediated signaling pathw…	cytoplasm [GO:0005737]; cytosol [GO:0005829]; death-inducing signaling complex [GO:0031264]; membrane raft [GO:0045121]; neuronal cell body [GO:0043025]; nucleoplasm [GO:0005654]; nucleus [GO:0005634]	aspartic-type endopeptidase activity [GO:0004190]; cyclin-dependent protein serine/threonine kinase inhibitor activity [GO:0004861]; cysteine-type endopeptidase activity [GO:0004197]; cysteine-type endopeptidase activity involved in apoptotic process [GO:0097153]; cysteine-type endopeptidase activity involved in apoptotic signaling pathway [GO:0097199]; cysteine-type endopeptidase activity involv…	cytosol	hsa:836	Natural killer cell mediated cytotoxicity	KOG3573	D	Cell cycle control, cell division, chromosome partitioning	IPR015471;IPR029030;IPR033139;IPR016129;IPR002398;IPR002138;IPR001309;IPR015917;
P42771	6997.01	2944.46	6983.46	36396	38002	24345.3	32914.4	5641.64	2.62353	5.26277e-05	0.0207106	Up	CDKN2A	cell cycle arrest [GO:0007050]; cellular senescence [GO:0090398]; G1/S transition of mitotic cell cycle [GO:0000082]; negative regulation of cell growth [GO:0030308]; negative regulation of cell-matrix adhesion [GO:0001953]; negative regulation of cell population proliferation [GO:0008285]; negative regulation of cyclin-dependent protein serine/threonine kinase activity [GO:0045736]; negative reg…	cytoplasm [GO:0005737]; cytosol [GO:0005829]; nucleus [GO:0005634]; senescence-associated heterochromatin focus [GO:0035985]	cyclin-dependent protein serine/threonine kinase inhibitor activity [GO:0004861]; NF-kappaB binding [GO:0051059]; protein kinase binding [GO:0019901]; RNA binding [GO:0003723]	extracellular	hsa:1029	Cell cycle	KOG0504	R	General function prediction only	IPR020683;IPR036770;
P43250	7292.82	4426.56	6473.15	13833.3	9837.46	11492.4	11721.1	6064.18	0.967946	0.0247883	0.2988	Up	GRK6	G protein-coupled receptor signaling pathway [GO:0007186]; regulation of G protein-coupled receptor signaling pathway [GO:0008277]; Wnt signaling pathway [GO:0016055]	membrane [GO:0016020]; plasma membrane [GO:0005886]	ATP binding [GO:0005524]; beta-adrenergic receptor kinase activity [GO:0047696]; G protein-coupled receptor kinase activity [GO:0004703]	cytosol	hsa:2870	Chemokine signaling pathway	KOG0986	T	Signal transduction mechanisms	IPR000961;IPR000239;IPR011009;IPR000719;IPR017441;IPR016137;IPR036305;IPR008271;
P43307	595945	499514	235105	134249	171643	300683	202192	443521	-1.11215	0.0327496	0.323977	Down	SSR1	cotranslational protein targeting to membrane [GO:0006613]; IRE1-mediated unfolded protein response [GO:0036498]; positive regulation of cell population proliferation [GO:0008284]	endoplasmic reticulum [GO:0005783]; endoplasmic reticulum membrane [GO:0005789]; integral component of membrane [GO:0016021]		endoplasmic reticulum	hsa:6745	Protein processing in endoplasmic reticulum	KOG1631	U	Intracellular trafficking, secretion, and vesicular transport	IPR005595;
P43652	4210.68	2577.55	7329.87				#NUM!	4706.03	-9.96578			Down	AFM	protein stabilization [GO:0050821]; protein transport within extracellular region [GO:0071693]; vitamin transport [GO:0051180]	blood microparticle [GO:0072562]; cytoplasm [GO:0005737]; extracellular exosome [GO:0070062]; extracellular region [GO:0005576]; extracellular space [GO:0005615]	fatty acid binding [GO:0005504]; vitamin E binding [GO:0008431]; zinc ion binding [GO:0008270]	extracellular	hsa:173		ENOG502R7EA			IPR000264;IPR020858;IPR021177;IPR020857;IPR014760;
P43897	137927	37561.4	68719.3	213214	136895	143266	164458	81402.6	1.18468	0.0287275	0.311621	Up	TSFM	mitochondrial translational elongation [GO:0070125]; regulation of DNA-templated transcription, elongation [GO:0032784]; regulation of mitochondrial translation [GO:0070129]; translational elongation [GO:0006414]	mitochondrial matrix [GO:0005759]; mitochondrion [GO:0005739]; nucleoplasm [GO:0005654]	RNA binding [GO:0003723]; translation elongation factor activity [GO:0003746]	mitochondria	hsa:10102	Metabolism of proteins	KOG1071	J	Translation, ribosomal structure and biogenesis	IPR036402;IPR001816;IPR014039;IPR018101;IPR009060;
P45985	31983.8	9170.48	21531.2	55657.9	46575.7	31428.1	44553.9	20895.2	1.22979	0.0246716	0.298354	Up	MAP2K4	activation of JUN kinase activity [GO:0007257]; activation of MAPK activity [GO:0000187]; apoptotic process [GO:0006915]; cell growth involved in cardiac muscle cell development [GO:0061049]; cellular response to mechanical stimulus [GO:0071260]; cellular response to sorbitol [GO:0072709]; Fc-epsilon receptor signaling pathway [GO:0038095]; JNK cascade [GO:0007254]; negative regulation of motor n…	axon [GO:0030424]; cytosol [GO:0005829]; dendrite cytoplasm [GO:0032839]; nucleus [GO:0005634]; perikaryon [GO:0043204]	ATP binding [GO:0005524]; JUN kinase kinase activity [GO:0008545]; MAP kinase kinase activity [GO:0004708]; mitogen-activated protein kinase kinase kinase binding [GO:0031435]; protein kinase activity [GO:0004672]; protein serine kinase activity [GO:0106310]; protein threonine kinase activity [GO:0106311]; transmembrane receptor protein tyrosine kinase activity [GO:0004714]	nucleus	hsa:6416	Toll-like receptor signaling pathway	KOG1006	T	Signal transduction mechanisms	IPR011009;IPR000719;IPR017441;IPR008271;
P46736	49484.9	58433	51941	23433.7	22502.1	31792.6	25909.5	53286.3	-1.05444	0.0128004	0.238536	Down	BRCC3	cell cycle [GO:0007049]; cell division [GO:0051301]; double-strand break repair [GO:0006302]; double-strand break repair via nonhomologous end joining [GO:0006303]; histone H2A K63-linked deubiquitination [GO:0070537]; positive regulation of DNA repair [GO:0045739]; protein deubiquitination [GO:0016579]; protein K63-linked deubiquitination [GO:0070536]; response to ionizing radiation [GO:0010212]…	BRCA1-A complex [GO:0070531]; BRISC complex [GO:0070552]; cytoplasm [GO:0005737]; cytosol [GO:0005829]; nuclear ubiquitin ligase complex [GO:0000152]; nucleoplasm [GO:0005654]; nucleus [GO:0005634]; spindle pole [GO:0000922]; ubiquitin ligase complex [GO:0000151]	enzyme regulator activity [GO:0030234]; isopeptidase activity [GO:0070122]; metal ion binding [GO:0046872]; metallopeptidase activity [GO:0008237]; polyubiquitin modification-dependent protein binding [GO:0031593]; thiol-dependent deubiquitinase [GO:0004843]	cytosol	hsa:79184	NOD-like receptor signaling pathway	KOG1555	O	Posttranslational modification, protein turnover, chaperones	IPR040749;IPR000555;IPR037518;IPR033860;
P46937	6250.25		6106.03	18098.8	27747	17680.9	21175.6	6178.14	1.74499	0.00176266	0.115782	Up	YAP1	bud elongation involved in lung branching [GO:0060449]; cardiac muscle tissue regeneration [GO:0061026]; cell morphogenesis [GO:0000902]; cell population proliferation [GO:0008283]; cellular response to DNA damage stimulus [GO:0006974]; cellular response to gamma radiation [GO:0071480]; cellular response to retinoic acid [GO:0071300]; contact inhibition [GO:0060242]; embryonic heart tube morphoge…	cytoplasm [GO:0005737]; cytosol [GO:0005829]; female germ cell nucleus [GO:0001674]; membrane [GO:0016020]; nucleoplasm [GO:0005654]; nucleus [GO:0005634]; TEAD-YAP complex [GO:0140552]	chromatin binding [GO:0003682]; DNA-binding transcription factor binding [GO:0140297]; proline-rich region binding [GO:0070064]; protein C-terminus binding [GO:0008022]; RNA polymerase II cis-regulatory region sequence-specific DNA binding [GO:0000978]; transcription coactivator activity [GO:0003713]; transcription corepressor activity [GO:0003714]; transcription regulatory region sequence-specif…	nucleus	hsa:10413	Hippo signaling pathway	KOG0940	O	Posttranslational modification, protein turnover, chaperones	IPR001202;IPR036020;
P47813	503814	493240	472604	160611	202240	423251	262034	489886	-1.03155	0.0307884	0.31934	Down	EIF1AX	translational initiation [GO:0006413]; viral process [GO:0016032]	cytosol [GO:0005829]	RNA binding [GO:0003723]; translation factor activity, RNA binding [GO:0008135]; translation initiation factor activity [GO:0003743]	cytosol	hsa:1964	RNA transport	KOG3403	J	Translation, ribosomal structure and biogenesis	IPR012340;IPR006196;IPR001253;IPR018104;
P47929				67822.3	6485.39		37153.8	#NUM!	9.96578			Up	LGALS7	apoptotic process [GO:0006915]; heterophilic cell-cell adhesion via plasma membrane cell adhesion molecules [GO:0007157]; negative regulation of CD4-positive, alpha-beta T cell proliferation [GO:2000562]; negative regulation of interferon-gamma production [GO:0032689]; positive regulation of gene expression [GO:0010628]	cytosol [GO:0005829]; extracellular exosome [GO:0070062]; extracellular space [GO:0005615]; nucleus [GO:0005634]	carbohydrate binding [GO:0030246]; galactoside binding [GO:0016936]	mitochondria	hsa:3963;hsa:653499		KOG3587	W	Extracellular structures	IPR013320;IPR044156;IPR030640;IPR001079;
P48147	76282.8	24079.3	45613.8	137730	166413	109622	137922	48658.6	1.63544	0.00342747	0.15608	Up	PREP	proteolysis [GO:0006508]	cytoplasm [GO:0005737]; cytosol [GO:0005829]; membrane [GO:0016020]; nucleus [GO:0005634]	endopeptidase activity [GO:0004175]; oligopeptidase activity [GO:0070012]; serine-type endopeptidase activity [GO:0004252]; serine-type peptidase activity [GO:0008236]	cytosol	hsa:5550	Renin-angiotensin system	KOG2237	O	Posttranslational modification, protein turnover, chaperones	IPR029058;IPR002471;IPR023302;IPR001375;IPR002470;
P48436	3813.09	8178.3	6564.98				#NUM!	6185.46	-9.96578			Down	SOX9	anterior head development [GO:0097065]; aortic valve morphogenesis [GO:0003180]; astrocyte fate commitment [GO:0060018]; branching involved in ureteric bud morphogenesis [GO:0001658]; bronchus cartilage development [GO:0060532]; cAMP-mediated signaling [GO:0019933]; cartilage condensation [GO:0001502]; cartilage development [GO:0051216]; cell-cell adhesion [GO:0098609]; cell fate specification [G…	chromatin [GO:0000785]; nucleoplasm [GO:0005654]; nucleus [GO:0005634]; protein-containing complex [GO:0032991]; transcription regulator complex [GO:0005667]	beta-catenin binding [GO:0008013]; bHLH transcription factor binding [GO:0043425]; chromatin binding [GO:0003682]; cis-regulatory region sequence-specific DNA binding [GO:0000987]; DNA-binding transcription activator activity, RNA polymerase II-specific [GO:0001228]; DNA-binding transcription factor activity [GO:0003700]; DNA-binding transcription factor activity, RNA polymerase II-specific [GO:0…	nucleus	hsa:6662	cAMP signaling pathway	KOG0527	K	Transcription	IPR009071;IPR036910;IPR029548;IPR022151;
P48444	168014	80117.1	134347	221163	201038	263321	228507	127493	0.898224	0.042794	0.349803	Up	ARCN1	endoplasmic reticulum to Golgi vesicle-mediated transport [GO:0006888]; Golgi localization [GO:0051645]; intracellular protein transport [GO:0006886]; retrograde vesicle-mediated transport, Golgi to endoplasmic reticulum [GO:0006890]	COPI vesicle coat [GO:0030126]; cytosol [GO:0005829]; endoplasmic reticulum membrane [GO:0005789]; Golgi membrane [GO:0000139]; membrane [GO:0016020]; transport vesicle [GO:0030133]	RNA binding [GO:0003723]	mitochondria	hsa:372	Intra-Golgi and retrograde Golgi-to-ER traffic	KOG2635	U	Intracellular trafficking, secretion, and vesicular transport	IPR036168;IPR022775;IPR027059;IPR011012;IPR028565;
P48637	127125	249774	325193	75666.7	130153	65170.8	90330.2	234031	-1.33598	0.0115272	0.231011	Down	GSS	aging [GO:0007568]; cellular amino acid metabolic process [GO:0006520]; glutathione biosynthetic process [GO:0006750]; nervous system development [GO:0007399]; response to amino acid [GO:0043200]; response to cadmium ion [GO:0046686]; response to nutrient levels [GO:0031667]; response to oxidative stress [GO:0006979]; response to tumor necrosis factor [GO:0034612]; response to xenobiotic stimulus…	cytosol [GO:0005829]; extracellular exosome [GO:0070062]	ATP binding [GO:0005524]; glutathione binding [GO:0043295]; glutathione synthase activity [GO:0004363]; glycine binding [GO:0016594]; identical protein binding [GO:0042802]; magnesium ion binding [GO:0000287]; protein homodimerization activity [GO:0042803]	cytosol	hsa:2937	Metabolic pathways	KOG0021	Q	Secondary metabolites biosynthesis, transport and catabolism	IPR005615;IPR014042;IPR014709;IPR014049;IPR037013;IPR004887;IPR016185;
P48729	21212	9153.99	7827.43	34485.1	41243.4	23856.5	33195	12731.1	1.49352	0.00592527	0.180182	Up	CSNK1A1	beta-catenin destruction complex assembly [GO:1904885]; beta-catenin destruction complex disassembly [GO:1904886]; cell cycle [GO:0007049]; cell division [GO:0051301]; cell surface receptor signaling pathway [GO:0007166]; Golgi organization [GO:0007030]; intermediate filament cytoskeleton organization [GO:0045104]; negative regulation of canonical Wnt signaling pathway [GO:0090090]; peptidyl-seri…	beta-catenin destruction complex [GO:0030877]; centrosome [GO:0005813]; ciliary basal body [GO:0036064]; cilium [GO:0005929]; condensed chromosome kinetochore [GO:0000777]; cytoplasm [GO:0005737]; cytosol [GO:0005829]; membrane [GO:0016020]; nuclear speck [GO:0016607]; nucleus [GO:0005634]	ATP binding [GO:0005524]; protein kinase activity [GO:0004672]; protein serine/threonine kinase activity [GO:0004674]; protein serine kinase activity [GO:0106310]; protein threonine kinase activity [GO:0106311]	cytosol	hsa:1452	Human papillomavirus infection	KOG1163	T	Signal transduction mechanisms	IPR011009;IPR000719;IPR017441;IPR008271;
P48960	8717.27	13320.8	11940.7	2051.5	5096.76	6073.58	4407.28	11326.3	-1.48283	0.00667995	0.186546	Down	ADGRE5	adenylate cyclase-activating G protein-coupled receptor signaling pathway [GO:0007189]; cell adhesion [GO:0007155]; cell-cell signaling [GO:0007267]; cell surface receptor signaling pathway [GO:0007166]; G protein-coupled receptor signaling pathway [GO:0007186]; immune response [GO:0006955]; inflammatory response [GO:0006954]; neutrophil degranulation [GO:0043312]	extracellular exosome [GO:0070062]; focal adhesion [GO:0005925]; integral component of plasma membrane [GO:0005887]; membrane [GO:0016020]; plasma membrane [GO:0005886]; secretory granule membrane [GO:0030667]	calcium ion binding [GO:0005509]; G protein-coupled receptor activity [GO:0004930]; transmembrane signaling receptor activity [GO:0004888]	plasma membrane	hsa:976	Neutrophil degranulation	KOG4193	T	Signal transduction mechanisms	IPR001881;IPR000742;IPR000152;IPR018097;IPR017981;IPR003056;IPR000832;IPR017983;IPR000203;IPR009030;
P49005	22465.9	8268.29	15771	29219.2	34506.1	26532	30085.8	15501.7	1.06361	0.0280987	0.30766	Up	POLD2	base-excision repair, gap-filling [GO:0006287]; DNA biosynthetic process [GO:0071897]; DNA damage response, detection of DNA damage [GO:0042769]; DNA replication [GO:0006260]; DNA strand elongation involved in DNA replication [GO:0006271]; mismatch repair [GO:0006298]; nucleotide-excision repair, DNA gap filling [GO:0006297]; nucleotide-excision repair, DNA incision [GO:0033683]; nucleotide-excis…	delta DNA polymerase complex [GO:0043625]; DNA polymerase complex [GO:0042575]; nucleoplasm [GO:0005654]; nucleus [GO:0005634]; zeta DNA polymerase complex [GO:0016035]	DNA binding [GO:0003677]	mitochondria	hsa:5425	DNA replication	KOG2732	L	Replication, recombination and repair	IPR007185;IPR040663;IPR024826;IPR041863;
P49137	15266	3665.44	8405.84	25602.3	19167.3	18355.7	21041.8	9112.43	1.41977	0.0134653	0.242674	Up	MAPKAPK2	3'-UTR-mediated mRNA stabilization [GO:0070935]; activation of MAPK activity [GO:0000187]; cellular response to DNA damage stimulus [GO:0006974]; cellular response to vascular endothelial growth factor stimulus [GO:0035924]; inflammatory response [GO:0006954]; inner ear development [GO:0048839]; intracellular signal transduction [GO:0035556]; leukotriene metabolic process [GO:0006691]; macropinoc…	centrosome [GO:0005813]; cytoplasm [GO:0005737]; cytosol [GO:0005829]; extracellular exosome [GO:0070062]; nucleoplasm [GO:0005654]; nucleus [GO:0005634]	ATP binding [GO:0005524]; calcium-dependent protein serine/threonine kinase activity [GO:0009931]; calmodulin binding [GO:0005516]; calmodulin-dependent protein kinase activity [GO:0004683]; mitogen-activated protein kinase binding [GO:0051019]; protein kinase activity [GO:0004672]; protein serine/threonine kinase activity [GO:0004674]; protein serine kinase activity [GO:0106310]; protein threoni…	cytosol	hsa:9261	MAPK signaling pathway	KOG0604	T	Signal transduction mechanisms	IPR011009;IPR027442;IPR000719;IPR017441;IPR008271;
P49281	12808.7		2549.14				#NUM!	7678.92	-9.96578			Down	SLC11A2	activation of cysteine-type endopeptidase activity involved in apoptotic process [GO:0006919]; anion transmembrane transport [GO:0098656]; cadmium ion transmembrane transport [GO:0070574]; calcium ion transmembrane transport [GO:0070588]; cellular iron ion homeostasis [GO:0006879]; cellular response to oxidative stress [GO:0034599]; cobalt ion transport [GO:0006824]; copper ion transport [GO:0006…	apical part of cell [GO:0045177]; apical plasma membrane [GO:0016324]; basal part of cell [GO:0045178]; brush border membrane [GO:0031526]; cell surface [GO:0009986]; cytoplasm [GO:0005737]; cytoplasmic vesicle [GO:0031410]; early endosome [GO:0005769]; extracellular vesicle [GO:1903561]; integral component of plasma membrane [GO:0005887]; late endosome [GO:0005770]; late endosome membrane [GO:00…	cadmium ion binding [GO:0046870]; cadmium ion transmembrane transporter activity [GO:0015086]; cobalt ion transmembrane transporter activity [GO:0015087]; copper ion transmembrane transporter activity [GO:0005375]; ferrous iron transmembrane transporter activity [GO:0015093]; inorganic cation transmembrane transporter activity [GO:0022890]; iron ion transmembrane transporter activity [GO:0005381]…	plasma membrane	hsa:4891	Ferroptosis	KOG1291	P	Inorganic ion transport and metabolism	IPR001046;
P49418	21096.1	61733.3	35567.1	4399.32	5540.54	16928.6	8956.15	39465.5	-2.27022	0.00128182	0.102293	Down	AMPH	chemical synaptic transmission [GO:0007268]; endocytosis [GO:0006897]; membrane organization [GO:0061024]; synaptic vesicle endocytosis [GO:0048488]	actin cytoskeleton [GO:0015629]; cytosol [GO:0005829]; leading edge membrane [GO:0031256]; plasma membrane [GO:0005886]; synaptic vesicle [GO:0008021]; synaptic vesicle membrane [GO:0030672]	phospholipid binding [GO:0005543]	cytosol	hsa:273	Endocytosis	KOG3771	U	Intracellular trafficking, secretion, and vesicular transport	IPR027267;IPR003005;IPR003017;IPR035470;IPR004148;IPR036028;IPR001452;
P49441	11635.3	4579.53	6698.39	20683.5	10697.5	20700	17360.3	7637.74	1.22724	0.0180369	0.270558	Up	INPP1	inositol phosphate dephosphorylation [GO:0046855]; inositol phosphate metabolic process [GO:0043647]; phosphate-containing compound metabolic process [GO:0006796]; phosphatidylinositol phosphorylation [GO:0046854]; signal transduction [GO:0007165]	cytosol [GO:0005829]	inositol-1,4-bisphosphate 1-phosphatase activity [GO:0004441]; metal ion binding [GO:0046872]	cytosol	hsa:3628	Inositol phosphate metabolism	KOG3099	F	Nucleotide transport and metabolism	IPR020583;IPR000760;IPR020550;
P49720	88310	578103	474320	67351.7	101899	35850.9	68367.2	380244	-2.20694	0.00497659	0.172505	Down	PSMB3	anaphase-promoting complex-dependent catabolic process [GO:0031145]; antigen processing and presentation of exogenous peptide antigen via MHC class I, TAP-dependent [GO:0002479]; Fc-epsilon receptor signaling pathway [GO:0038095]; interleukin-1-mediated signaling pathway [GO:0070498]; MAPK cascade [GO:0000165]; negative regulation of canonical Wnt signaling pathway [GO:0090090]; negative regulati…	cytoplasm [GO:0005737]; cytosol [GO:0005829]; extracellular exosome [GO:0070062]; nucleoplasm [GO:0005654]; nucleus [GO:0005634]; proteasome complex [GO:0000502]; proteasome core complex [GO:0005839]; proteasome core complex, beta-subunit complex [GO:0019774]	endopeptidase activity [GO:0004175]; threonine-type endopeptidase activity [GO:0004298]	cytosol	hsa:5691	Proteasome	KOG0180	O	Posttranslational modification, protein turnover, chaperones	IPR029055;IPR033811;IPR016050;IPR001353;IPR023333;
P49721	84442.1	260944	265075	46553.6	82136.1	44064.8	57584.8	203487	-1.70514	0.00456016	0.169486	Down	PSMB2	anaphase-promoting complex-dependent catabolic process [GO:0031145]; antigen processing and presentation of exogenous peptide antigen via MHC class I, TAP-dependent [GO:0002479]; Fc-epsilon receptor signaling pathway [GO:0038095]; interleukin-1-mediated signaling pathway [GO:0070498]; MAPK cascade [GO:0000165]; negative regulation of canonical Wnt signaling pathway [GO:0090090]; negative regulati…	cytoplasm [GO:0005737]; cytosol [GO:0005829]; extracellular exosome [GO:0070062]; membrane [GO:0016020]; nucleoplasm [GO:0005654]; nucleus [GO:0005634]; proteasome complex [GO:0000502]; proteasome core complex [GO:0005839]; proteasome core complex, beta-subunit complex [GO:0019774]	endopeptidase activity [GO:0004175]; threonine-type endopeptidase activity [GO:0004298]	cytosol	hsa:5690	Proteasome	KOG0177	O	Posttranslational modification, protein turnover, chaperones	IPR029055;IPR035206;IPR016050;IPR001353;IPR023333;
P49755	298295	123328	218561	596630	712255	455898	588261	213395	1.53022	0.00327867	0.155562	Up	TMED10	COPI-coated vesicle budding [GO:0035964]; COPI coating of Golgi vesicle [GO:0048205]; COPII vesicle coating [GO:0048208]; cytosol to ERGIC protein transport [GO:0106273]; endoplasmic reticulum to Golgi vesicle-mediated transport [GO:0006888]; Golgi organization [GO:0007030]; intracellular protein transport [GO:0006886]; kidney development [GO:0001822]; negative regulation of aspartic-type endopep…	cis-Golgi network [GO:0005801]; COPI-coated vesicle [GO:0030137]; COPII-coated ER to Golgi transport vesicle [GO:0030134]; endoplasmic reticulum [GO:0005783]; endoplasmic reticulum-Golgi intermediate compartment [GO:0005793]; endoplasmic reticulum-Golgi intermediate compartment membrane [GO:0033116]; endoplasmic reticulum membrane [GO:0005789]; ER to Golgi transport vesicle membrane [GO:0012507];…	protein-containing complex binding [GO:0044877]; protein transmembrane transporter activity [GO:0008320]; syntaxin binding [GO:0019905]	extracellular	hsa:10972	Transport to the Golgi and subsequent modification	KOG1691	U	Intracellular trafficking, secretion, and vesicular transport	IPR015720;IPR009038;
P49770	15597	4630.14	11210.5	34522.2	27271	31379.8	31057.7	10479.2	1.72983	0.00261015	0.142193	Up	EIF2B2	central nervous system development [GO:0007417]; myelination [GO:0042552]; oligodendrocyte development [GO:0014003]; ovarian follicle development [GO:0001541]; regulation of catalytic activity [GO:0050790]; regulation of translational initiation [GO:0006446]; response to glucose [GO:0009749]; response to heat [GO:0009408]; response to peptide hormone [GO:0043434]; T cell receptor signaling pathwa…	cytoplasm [GO:0005737]; cytosol [GO:0005829]; eukaryotic translation initiation factor 2B complex [GO:0005851]	ATP binding [GO:0005524]; GTP binding [GO:0005525]; translation initiation factor activity [GO:0003743]	cytosol	hsa:8892	Herpes simplex virus 1 infection	KOG1465	J	Translation, ribosomal structure and biogenesis	IPR000649;IPR042529;IPR037171;
P49789	62867.7	239927	115890	13540.6	30861.9	70677.8	38360.1	139562	-1.96238	0.00717108	0.192669	Down	FHIT	diadenosine triphosphate catabolic process [GO:0015964]; intrinsic apoptotic signaling pathway by p53 class mediator [GO:0072332]; negative regulation of proteasomal ubiquitin-dependent protein catabolic process [GO:0032435]; purine nucleotide metabolic process [GO:0006163]	cytoplasm [GO:0005737]; cytosol [GO:0005829]; fibrillar center [GO:0001650]; mitochondrion [GO:0005739]; nucleus [GO:0005634]; plasma membrane [GO:0005886]	bis(5'-adenosyl)-triphosphatase activity [GO:0047710]; identical protein binding [GO:0042802]; nucleotide binding [GO:0000166]; ubiquitin protein ligase binding [GO:0031625]	mitochondria	hsa:2272	Small cell lung cancer	KOG3379	FR		IPR039383;IPR019808;IPR001310;IPR011146;IPR036265;
P49915	490072	180126	233018	450124	598286	567693	538701	301072	0.964609	0.0450104	0.352175	Up	GMPS	glutamine metabolic process [GO:0006541]; GMP biosynthetic process [GO:0006177]; purine nucleobase biosynthetic process [GO:0009113]; purine ribonucleoside monophosphate biosynthetic process [GO:0009168]	cytosol [GO:0005829]	ATP binding [GO:0005524]; GMP synthase (glutamine-hydrolyzing) activity [GO:0003922]; GMP synthase activity [GO:0003921]; pyrophosphatase activity [GO:0016462]	cytosol	hsa:8833	Metabolic pathways	KOG1622	F	Nucleotide transport and metabolism	IPR029062;IPR017926;IPR001674;IPR004739;IPR025777;IPR022310;IPR014729;
P50895	5304.75	9483.7	13687.1	2191.52	3161.1	4916.16	3422.93	9491.85	-1.44586	0.00788716	0.199424	Down	BCAM	cell adhesion [GO:0007155]; cell-matrix adhesion [GO:0007160]; signal transduction [GO:0007165]	collagen-containing extracellular matrix [GO:0062023]; external side of plasma membrane [GO:0009897]; extracellular exosome [GO:0070062]; extracellular region [GO:0005576]; integral component of plasma membrane [GO:0005887]; plasma membrane [GO:0005886]	laminin binding [GO:0043236]; laminin receptor activity [GO:0005055]; protein C-terminus binding [GO:0008022]; transmembrane signaling receptor activity [GO:0004888]	extracellular	hsa:4059		ENOG502QWC8			IPR013162;IPR007110;IPR036179;IPR013783;IPR003599;IPR003598;IPR013106;
P50897	22156	13153	38897.7	78616.3	61382.5	48141.5	62713.4	24735.6	1.45239	0.00678048	0.186672	Up	PPT1	brain development [GO:0007420]; fatty-acyl-CoA biosynthetic process [GO:0046949]; lipid catabolic process [GO:0016042]; lysosomal lumen acidification [GO:0007042]; membrane raft organization [GO:0031579]; negative regulation of apoptotic process [GO:0043066]; negative regulation of cell growth [GO:0030308]; negative regulation of neuron apoptotic process [GO:0043524]; nervous system development […	axon [GO:0030424]; cytosol [GO:0005829]; extracellular exosome [GO:0070062]; extracellular region [GO:0005576]; Golgi apparatus [GO:0005794]; intracellular membrane-bounded organelle [GO:0043231]; lysosomal lumen [GO:0043202]; lysosome [GO:0005764]; membrane [GO:0016020]; membrane raft [GO:0045121]; nucleus [GO:0005634]; synaptic vesicle [GO:0008021]	lysophosphatidic acid binding [GO:0035727]; palmitoyl-(protein) hydrolase activity [GO:0008474]; palmitoyl-CoA hydrolase activity [GO:0016290]; sulfatide binding [GO:0120146]; thiolester hydrolase activity [GO:0016790]	extracellular	hsa:5538	Fatty acid metabolism	KOG2541	IO		IPR029058;IPR002472;IPR030294;
P51159				8069.35	7657.95	5688.9	7138.73	#NUM!	9.96578			Up	RAB27A	antigen processing and presentation [GO:0019882]; blood coagulation [GO:0007596]; complement-dependent cytotoxicity [GO:0097278]; cytotoxic T cell degranulation [GO:0043316]; exocytosis [GO:0006887]; exosomal secretion [GO:1990182]; melanocyte differentiation [GO:0030318]; melanosome localization [GO:0032400]; melanosome transport [GO:0032402]; multivesicular body organization [GO:0036257]; multi…	apical plasma membrane [GO:0016324]; cytosol [GO:0005829]; dendrite [GO:0030425]; exocytic vesicle [GO:0070382]; extracellular exosome [GO:0070062]; extracellular region [GO:0005576]; Golgi apparatus [GO:0005794]; late endosome [GO:0005770]; lysosome [GO:0005764]; melanosome [GO:0042470]; melanosome membrane [GO:0033162]; multivesicular body membrane [GO:0032585]; photoreceptor outer segment [GO:…	GDP binding [GO:0019003]; G protein activity [GO:0003925]; GTPase activity [GO:0003924]; GTP binding [GO:0005525]; myosin V binding [GO:0031489]; protein domain specific binding [GO:0019904]	cytosol	hsa:5873	Membrane Trafficking	KOG0081	U	Intracellular trafficking, secretion, and vesicular transport	IPR027417;IPR041837;IPR005225;IPR001806;
P51692	14238.2	2030.5	6847.67	21259.1	16019.3	14077.8	17118.7	7705.46	1.53265	0.0225844	0.292749	Up	STAT5B	cellular response to epidermal growth factor stimulus [GO:0071364]; cellular response to growth factor stimulus [GO:0071363]; cellular response to hormone stimulus [GO:0032870]; cytokine-mediated signaling pathway [GO:0019221]; defense response [GO:0006952]; development of secondary female sexual characteristics [GO:0046543]; development of secondary male sexual characteristics [GO:0046544]; fema…	chromatin [GO:0000785]; cytoplasm [GO:0005737]; cytosol [GO:0005829]; nucleoplasm [GO:0005654]; nucleus [GO:0005634]	chromatin binding [GO:0003682]; DNA-binding transcription activator activity, RNA polymerase II-specific [GO:0001228]; DNA-binding transcription factor activity [GO:0003700]; DNA-binding transcription factor activity, RNA polymerase II-specific [GO:0000981]; glucocorticoid receptor binding [GO:0035259]; identical protein binding [GO:0042802]; protein dimerization activity [GO:0046983]; RNA polyme…	cytosol	hsa:6777	Jak-STAT signaling pathway	KOG3667	KT		IPR008967;IPR000980;IPR036860;IPR001217;IPR035858;IPR035886;IPR036535;IPR013800;IPR015988;IPR013801;IPR012345;IPR013799;
P51784	49633.5	11167.5	23564.3	60069.7	43735.9	50624.4	51476.7	28121.8	1.11602	0.0452242	0.352245	Up	USP11	protein deubiquitination [GO:0016579]; ubiquitin-dependent protein catabolic process [GO:0006511]; viral process [GO:0016032]	chromosome [GO:0005694]; cytosol [GO:0005829]; nucleoplasm [GO:0005654]; nucleus [GO:0005634]	cysteine-type endopeptidase activity [GO:0004197]; RNA polymerase II transcription corepressor binding [GO:0001226]; thiol-dependent deubiquitinase [GO:0004843]	mitochondria			KOG1870	O	Posttranslational modification, protein turnover, chaperones	IPR035927;IPR038765;IPR006615;IPR001394;IPR028135;IPR029346;IPR018200;IPR028889;
P51808	28156.9	14942.8	42476.9	8907.29	9535.79	7127.06	8523.38	28525.5	-1.62792	0.00262623	0.142193	Down	DYNLT3	cell cycle [GO:0007049]; cell division [GO:0051301]; regulation of mitotic cell cycle [GO:0007346]	condensed chromosome kinetochore [GO:0000777]; cytoplasm [GO:0005737]; cytoplasmic dynein complex [GO:0005868]; microtubule [GO:0005874]; nucleus [GO:0005634]	identical protein binding [GO:0042802]	extracellular	hsa:6990		KOG4081	N	Cell motility	IPR005334;IPR038586;
P51809	20663.5	10392.8	19118.8	41669.4	27869.8	32335.5	33958.2	16725	1.06438	0.0211502	0.286131	Up	VAMP7	calcium-ion regulated exocytosis [GO:0017156]; endoplasmic reticulum to Golgi vesicle-mediated transport [GO:0006888]; endosome to lysosome transport [GO:0008333]; eosinophil degranulation [GO:0043308]; exocytosis [GO:0006887]; membrane organization [GO:0061024]; natural killer cell degranulation [GO:0043320]; neutrophil degranulation [GO:0043312]; phagocytosis, engulfment [GO:0006911]; positive …	azurophil granule membrane [GO:0035577]; clathrin-coated endocytic vesicle membrane [GO:0030669]; cytoplasm [GO:0005737]; endoplasmic reticulum membrane [GO:0005789]; extracellular exosome [GO:0070062]; filopodium [GO:0030175]; hippocampal mossy fiber to CA3 synapse [GO:0098686]; integral component of synaptic vesicle membrane [GO:0030285]; intracellular membrane-bounded organelle [GO:0043231]; l…	SNAP receptor activity [GO:0005484]; SNARE binding [GO:0000149]; syntaxin binding [GO:0019905]	peroxisome	hsa:6845	SNARE interactions in vesicular transport	KOG0859	U	Intracellular trafficking, secretion, and vesicular transport	IPR011012;IPR010908;IPR001388;IPR042855;
P51858	670457	1394900	825692	283216	448795	667100	466370	963683	-1.06233	0.0324283	0.323541	Down	HDGF	cellular response to interleukin-7 [GO:0098761]; IRE1-mediated unfolded protein response [GO:0036498]; negative regulation of transcription by RNA polymerase II [GO:0000122]; positive regulation of cell division [GO:0051781]; regulation of transcription by RNA polymerase II [GO:0006357]; signal transduction [GO:0007165]	collagen-containing extracellular matrix [GO:0062023]; cytoplasm [GO:0005737]; extracellular region [GO:0005576]; extracellular space [GO:0005615]; nucleoplasm [GO:0005654]; nucleus [GO:0005634]; transcription repressor complex [GO:0017053]	actin binding [GO:0003779]; double-stranded DNA binding [GO:0003690]; growth factor activity [GO:0008083]; heparin binding [GO:0008201]; nucleotide binding [GO:0000166]; RNA binding [GO:0003723]; transcription coregulator activity [GO:0003712]; transcription corepressor activity [GO:0003714]; transcription corepressor binding [GO:0001222]; tubulin binding [GO:0015631]	nucleus	hsa:3068	Unfolded Protein Response (UPR)	KOG1904	K	Transcription	IPR035496;IPR000313;
P51948	11715.4	19162.6	16888.8	5739.54	7443.08	11310	8164.21	15922.3	-0.99073	0.0296627	0.314173	Down	MNAT1	7-methylguanosine mRNA capping [GO:0006370]; adult heart development [GO:0007512]; DNA repair [GO:0006281]; G1/S transition of mitotic cell cycle [GO:0000082]; G2/M transition of mitotic cell cycle [GO:0000086]; negative regulation of apoptotic process [GO:0043066]; negative regulation of DNA helicase activity [GO:1905775]; nucleotide-excision repair, preincision complex assembly [GO:0006294]; po…	CAK-ERCC2 complex [GO:0070516]; cyclin-dependent protein kinase activating kinase holoenzyme complex [GO:0019907]; nucleoplasm [GO:0005654]; transcription factor TFIIH core complex [GO:0000439]; transcription factor TFIIH holo complex [GO:0005675]; transcription factor TFIIK complex [GO:0070985]	cyclin-dependent protein serine/threonine kinase activator activity [GO:0061575]; protein N-terminus binding [GO:0047485]; zinc ion binding [GO:0008270]	nucleus	hsa:4331	Nucleotide excision repair	KOG3800	O	Posttranslational modification, protein turnover, chaperones	IPR015877;IPR004575;IPR003903;IPR001841;IPR013083;IPR017907;
P52292	191935	67309.1	88566.7	272824	240178	195725	236242	115937	1.16219	0.0211025	0.286131	Up	KPNA2	DNA metabolic process [GO:0006259]; double-strand break repair [GO:0006302]; entry of viral genome into host nucleus through nuclear pore complex via importin [GO:0075506]; modulation by virus of host cellular process [GO:0019054]; NLS-bearing protein import into nucleus [GO:0006607]; positive regulation of viral life cycle [GO:1903902]; postsynapse to nucleus signaling pathway [GO:0099527]; regu…	cytoplasm [GO:0005737]; cytosol [GO:0005829]; endoplasmic reticulum membrane [GO:0005789]; extrinsic component of postsynaptic specialization membrane [GO:0098892]; glutamatergic synapse [GO:0098978]; Golgi membrane [GO:0000139]; host cell [GO:0043657]; membrane [GO:0016020]; nucleoplasm [GO:0005654]; nucleus [GO:0005634]	histone deacetylase binding [GO:0042826]; nuclear import signal receptor activity [GO:0061608]; nuclear localization sequence binding [GO:0008139]; RNA binding [GO:0003723]	cytosol	hsa:3838	Influenza A	KOG0166	U	Intracellular trafficking, secretion, and vesicular transport	IPR011989;IPR016024;IPR032413;IPR000225;IPR002652;IPR036975;IPR024931;
P52294	38203.3	13695.2	21649.2	71412.4	49929.9	43621.7	54988	24515.9	1.25981	0.0141565	0.24498	Up	KPNA1	apoptotic DNA fragmentation [GO:0006309]; intracellular transport of virus [GO:0075733]; modulation by virus of host cellular process [GO:0019054]; NLS-bearing protein import into nucleus [GO:0006607]; postsynapse to nucleus signaling pathway [GO:0099527]; regulation of apoptotic process [GO:0042981]; regulation of canonical Wnt signaling pathway [GO:0060828]; regulation of DNA recombination [GO:…	cytoplasm [GO:0005737]; cytosol [GO:0005829]; dendrite [GO:0030425]; glutamatergic synapse [GO:0098978]; host cell [GO:0043657]; nuclear pore [GO:0005643]; nucleoplasm [GO:0005654]; nucleus [GO:0005634]; postsynaptic density [GO:0014069]	nuclear import signal receptor activity [GO:0061608]; nuclear localization sequence binding [GO:0008139]	nucleus	hsa:3836	Influenza A	KOG0166	U	Intracellular trafficking, secretion, and vesicular transport	IPR011989;IPR016024;IPR032413;IPR000225;IPR002652;IPR036975;IPR024931;
P52788	45183.6	19574.5	52278.9	11853.6	19115.5	18972.2	16647.1	39012.3	-1.14235	0.0250657	0.298911	Down	SMS	methionine metabolic process [GO:0006555]; polyamine metabolic process [GO:0006595]; spermine biosynthetic process [GO:0006597]	cytosol [GO:0005829]; extracellular exosome [GO:0070062]	spermine synthase activity [GO:0016768]	cytosol	hsa:6611	Metabolic pathways	KOG1562	E	Amino acid transport and metabolism	IPR030374;IPR030373;IPR029063;IPR043152;IPR035246;IPR037163;IPR015576;IPR040900;
P53041	190997	256373	274416	85802	112470	185258	127843	240595	-0.97	0.033328	0.325243	Down	PPP5C	cellular response to cadmium ion [GO:0071276]; cellular response to hydrogen peroxide [GO:0070301]; double-strand break repair [GO:0006302]; histone dephosphorylation [GO:0016576]; MAPK cascade [GO:0000165]; mitotic cell cycle [GO:0000278]; negative regulation of neuron death [GO:1901215]; negative regulation of protein phosphorylation [GO:0001933]; peptidyl-serine dephosphorylation [GO:0070262];…	chaperone complex [GO:0101031]; cytosol [GO:0005829]; intracellular membrane-bounded organelle [GO:0043231]; nucleoplasm [GO:0005654]; nucleus [GO:0005634]; perikaryon [GO:0043204]; plasma membrane [GO:0005886]; protein-containing complex [GO:0032991]; proximal dendrite [GO:1990635]	ADP binding [GO:0043531]; ATP binding [GO:0005524]; G-protein alpha-subunit binding [GO:0001965]; Hsp90 protein binding [GO:0051879]; identical protein binding [GO:0042802]; lipid binding [GO:0008289]; metal ion binding [GO:0046872]; microtubule binding [GO:0008017]; phosphatase activity [GO:0016791]; phosphoprotein phosphatase activity [GO:0004721]; protein-containing complex binding [GO:0044877…	cytosol	hsa:5536	MAPK signaling pathway	KOG0376	R	General function prediction only	IPR004843;IPR029052;IPR041753;IPR013235;IPR006186;IPR011236;IPR013026;IPR011990;IPR001440;IPR019734;
P53396	311003	87910.5	169329	373093	352708	341175	355659	189414	1.09255	0.0343355	0.327463	Up	ACLY	acetyl-CoA biosynthetic process [GO:0006085]; cholesterol biosynthetic process [GO:0006695]; citrate metabolic process [GO:0006101]; coenzyme A metabolic process [GO:0015936]; fatty acid biosynthetic process [GO:0006633]; fatty-acyl-CoA biosynthetic process [GO:0046949]; lipid biosynthetic process [GO:0008610]; neutrophil degranulation [GO:0043312]; oxaloacetate metabolic process [GO:0006107]; po…	azurophil granule lumen [GO:0035578]; cytosol [GO:0005829]; extracellular exosome [GO:0070062]; extracellular region [GO:0005576]; ficolin-1-rich granule lumen [GO:1904813]; membrane [GO:0016020]; nucleoplasm [GO:0005654]; plasma membrane [GO:0005886]	ATP binding [GO:0005524]; ATP citrate synthase activity [GO:0003878]; metal ion binding [GO:0046872]	cytosol	hsa:47	Citrate cycle (TCA cycle)	KOG1254	C	Energy production and conversion	IPR014608;IPR017440;IPR032263;IPR016143;IPR002020;IPR036969;IPR033847;IPR003781;IPR005811;IPR036291;IPR017866;IPR016102;
P53634	19502.5	34396.6	51869.8	6649.15	31743.9	7047.39	15146.8	35256.3	-1.51598	0.0243379	0.29828	Down	CTSC	aging [GO:0007568]; COPII vesicle coating [GO:0048208]; endoplasmic reticulum to Golgi vesicle-mediated transport [GO:0006888]; immune response [GO:0006955]; negative regulation of myelination [GO:0031642]; neutrophil degranulation [GO:0043312]; positive regulation of apoptotic signaling pathway [GO:2001235]; positive regulation of microglial cell activation [GO:1903980]; positive regulation of p…	azurophil granule lumen [GO:0035578]; centrosome [GO:0005813]; collagen-containing extracellular matrix [GO:0062023]; COPII-coated ER to Golgi transport vesicle [GO:0030134]; endoplasmic reticulum-Golgi intermediate compartment membrane [GO:0033116]; endoplasmic reticulum lumen [GO:0005788]; extracellular exosome [GO:0070062]; extracellular region [GO:0005576]; extracellular space [GO:0005615]; G…	chaperone binding [GO:0051087]; chloride ion binding [GO:0031404]; cysteine-type endopeptidase activity [GO:0004197]; cysteine-type peptidase activity [GO:0008234]; dipeptidyl-peptidase activity [GO:0008239]; identical protein binding [GO:0042802]; peptidase activator activity involved in apoptotic process [GO:0016505]; phosphatase binding [GO:0019902]; protein self-association [GO:0043621]; seri…	plasma membrane	hsa:1075	Apoptosis	KOG1543	O	Posttranslational modification, protein turnover, chaperones	IPR039412;IPR014882;IPR036496;IPR038765;IPR025661;IPR000169;IPR025660;IPR000668;
P53667	6594.93		3471.34				#NUM!	5033.14	-9.96578			Down	LIMK1	actin cytoskeleton organization [GO:0030036]; Fc-gamma receptor signaling pathway involved in phagocytosis [GO:0038096]; negative regulation of ubiquitin-protein transferase activity [GO:0051444]; nervous system development [GO:0007399]; positive regulation of actin filament bundle assembly [GO:0032233]; positive regulation of axon extension [GO:0045773]; positive regulation of stress fiber assem…	cytoplasm [GO:0005737]; cytoskeleton [GO:0005856]; cytosol [GO:0005829]; lamellipodium [GO:0030027]; neuron projection [GO:0043005]; nuclear speck [GO:0016607]; nucleus [GO:0005634]	ATP binding [GO:0005524]; heat shock protein binding [GO:0031072]; metal ion binding [GO:0046872]; protein kinase activity [GO:0004672]; protein serine/threonine kinase activity [GO:0004674]; protein serine kinase activity [GO:0106310]; protein threonine kinase activity [GO:0106311]	nucleus	hsa:3984	Axon guidance	KOG1187	T	Signal transduction mechanisms	IPR011009;IPR001478;IPR036034;IPR000719;IPR017441;IPR001245;IPR001781;
P53680	24829.3	5434.54	12165	34255.4	45041	26101.4	35132.6	14142.9	1.5389	0.0111313	0.226348	Up	AP2S1	antigen processing and presentation of exogenous peptide antigen via MHC class II [GO:0019886]; clathrin coat assembly [GO:0048268]; clathrin-dependent endocytosis [GO:0072583]; ephrin receptor signaling pathway [GO:0048013]; intracellular protein transport [GO:0006886]; low-density lipoprotein particle clearance [GO:0034383]; low-density lipoprotein particle receptor catabolic process [GO:003280…	AP-2 adaptor complex [GO:0030122]; clathrin-coated endocytic vesicle [GO:0045334]; clathrin-coated endocytic vesicle membrane [GO:0030669]; cytosol [GO:0005829]; endocytic vesicle membrane [GO:0030666]; endolysosome membrane [GO:0036020]; intracellular membrane-bounded organelle [GO:0043231]; plasma membrane [GO:0005886]	clathrin adaptor activity [GO:0035615]	mitochondria	hsa:1175	Synaptic vesicle cycle	KOG0935	U	Intracellular trafficking, secretion, and vesicular transport	IPR016635;IPR022775;IPR027156;IPR000804;IPR011012;
P53985	112480	42597.1	74450.8	160347	143712	108765	137608	76509.3	0.937579	0.0485977	0.361282	Up	SLC16A1	behavioral response to nutrient [GO:0051780]; carboxylic acid transmembrane transport [GO:1905039]; cellular response to organic cyclic compound [GO:0071407]; centrosome cycle [GO:0007098]; glucose homeostasis [GO:0042593]; leukocyte migration [GO:0050900]; lipid metabolic process [GO:0006629]; mevalonate transport [GO:0015728]; monocarboxylic acid transport [GO:0015718]; plasma membrane lactate …	apical plasma membrane [GO:0016324]; basal plasma membrane [GO:0009925]; basolateral plasma membrane [GO:0016323]; cell junction [GO:0030054]; centrosome [GO:0005813]; extracellular exosome [GO:0070062]; integral component of membrane [GO:0016021]; integral component of plasma membrane [GO:0005887]; intracellular membrane-bounded organelle [GO:0043231]; lateral plasma membrane [GO:0016328]; membr…	carboxylic acid transmembrane transporter activity [GO:0046943]; identical protein binding [GO:0042802]; lactate transmembrane transporter activity [GO:0015129]; mevalonate transmembrane transporter activity [GO:0015130]; monocarboxylic acid transmembrane transporter activity [GO:0008028]; organic cyclic compound binding [GO:0097159]; symporter activity [GO:0015293]	plasma membrane	hsa:6566	Defective SLC16A1 causes symptomatic deficiency in lactate transport (SDLT)	KOG2504	G	Carbohydrate transport and metabolism	IPR004743;IPR030757;IPR011701;IPR020846;IPR036259;
P53999	378912	681610	731314	115317	226101	311654	217691	597279	-1.51293	0.00589542	0.180108	Down	SUB1	negative regulation of DNA metabolic process [GO:0051053]; positive regulation of transcription initiation from RNA polymerase II promoter [GO:0060261]; regulation of transcription by RNA polymerase II [GO:0006357]; SMAD protein signal transduction [GO:0060395]	extracellular exosome [GO:0070062]; nucleolus [GO:0005730]; nucleoplasm [GO:0005654]; nucleus [GO:0005634]; transcription regulator complex [GO:0005667]	identical protein binding [GO:0042802]; RNA binding [GO:0003723]; RNA polymerase II cis-regulatory region sequence-specific DNA binding [GO:0000978]; single-stranded DNA binding [GO:0003697]; transcription coactivator activity [GO:0003713]	nucleus	hsa:10923		KOG2712	K	Transcription	IPR003173;IPR009044;
P54105	13409.7	34365.7	28629	38947.2	89676.6	36907.4	55177.1	25468.1	1.09615	0.0415117	0.349803	Up	CLNS1A	cell volume homeostasis [GO:0006884]; chloride transport [GO:0006821]; spliceosomal snRNP assembly [GO:0000387]	cytoskeleton [GO:0005856]; cytosol [GO:0005829]; methylosome [GO:0034709]; nucleoplasm [GO:0005654]; nucleus [GO:0005634]; pICln-Sm protein complex [GO:0034715]; plasma membrane [GO:0005886]	RNA binding [GO:0003723]	nucleus	hsa:1207	RNA transport	KOG3238	P	Inorganic ion transport and metabolism	IPR003521;IPR039924;
P55058				4322.69	4617.44		4470.06	#NUM!	9.96578			Up	PLTP	ceramide transport [GO:0035627]; flagellated sperm motility [GO:0030317]; glycolipid transport [GO:0046836]; high-density lipoprotein particle remodeling [GO:0034375]; intracellular receptor signaling pathway [GO:0030522]; lipid metabolic process [GO:0006629]; lipid transport [GO:0006869]; phospholipid transport [GO:0015914]; positive regulation of cholesterol efflux [GO:0010875]; vitamin E biosy…	extracellular region [GO:0005576]; extracellular space [GO:0005615]; high-density lipoprotein particle [GO:0034364]; nucleus [GO:0005634]	ceramide binding [GO:0097001]; ceramide transfer activity [GO:0120017]; cerebroside transfer activity [GO:0140340]; cholesterol transfer activity [GO:0120020]; diacylglyceride transfer activity [GO:0140337]; diacylglycerol binding [GO:0019992]; high-density lipoprotein particle binding [GO:0008035]; low-density lipoprotein particle binding [GO:0030169]; phosphatidic acid binding [GO:0070300]; pho…	extracellular	hsa:5360	Cholesterol metabolism	KOG4160	V	Defense mechanisms	IPR017943;IPR030675;IPR032942;IPR001124;IPR017954;IPR017942;IPR030179;
P55081	11954.6	14850	17819.5	38022.1	56256.1	45005.9	46428	14874.7	1.64249	0.000800298	0.0814437	Up	MFAP1	mRNA splicing, via spliceosome [GO:0000398]	centrosome [GO:0005813]; extracellular region [GO:0005576]; microfibril [GO:0001527]; nucleoplasm [GO:0005654]; nucleus [GO:0005634]; U2-type precatalytic spliceosome [GO:0071005]; U2-type spliceosomal complex [GO:0005684]	RNA binding [GO:0003723]	nucleus	hsa:4236	Extracellular matrix organization	KOG1425	Z	Cytoskeleton	IPR033194;IPR009730;
P55084	133128	39955	56854.3	200661	141143	174960	172255	76645.8	1.34478	0.0127673	0.238536	Up	HADHB	cardiolipin acyl-chain remodeling [GO:0035965]; fatty acid beta-oxidation [GO:0006635]	endoplasmic reticulum [GO:0005783]; mitochondrial envelope [GO:0005740]; mitochondrial inner membrane [GO:0005743]; mitochondrial nucleoid [GO:0042645]; mitochondrial outer membrane [GO:0005741]; mitochondrion [GO:0005739]	3-hydroxyacyl-CoA dehydrogenase activity [GO:0003857]; acetyl-CoA C-acyltransferase activity [GO:0003988]; acetyl-CoA C-myristoyltransferase activity [GO:0050633]; enoyl-CoA hydratase activity [GO:0004300]; RNA binding [GO:0003723]	nucleus	hsa:3032	Fatty acid degradation	KOG1392	I	Lipid transport and metabolism	IPR002155;IPR016039;IPR020615;IPR020610;IPR020617;IPR020613;IPR020616;
P55145	214629	577291	441924	168631	227152	164418	186734	411281	-1.04002	0.0328085	0.323977	Down	MANF	dopaminergic neuron differentiation [GO:0071542]; neuron projection development [GO:0031175]; platelet degranulation [GO:0002576]; regulation of response to endoplasmic reticulum stress [GO:1905897]; response to unfolded protein [GO:0006986]	cytosol [GO:0005829]; endoplasmic reticulum [GO:0005783]; endoplasmic reticulum lumen [GO:0005788]; extracellular region [GO:0005576]; extracellular space [GO:0005615]; nucleus [GO:0005634]; perinuclear region of cytoplasm [GO:0048471]; sarcoplasmic reticulum lumen [GO:0033018]	growth factor activity [GO:0008083]; RNA binding [GO:0003723]; sulfatide binding [GO:0120146]	extracellular	hsa:7873	Platelet degranulation	KOG4154	R	General function prediction only	IPR019345;IPR036361;
P55197	2773.42	11751.6		722.419	526.284	152.628	467.11	7262.51	-3.88225	0.000203026	0.0452747	Down	MLLT10	positive regulation of transcription by RNA polymerase II [GO:0045944]	cytosol [GO:0005829]; nucleoplasm [GO:0005654]; nucleus [GO:0005634]; protein-containing complex [GO:0032991]	chromatin binding [GO:0003682]; DNA binding [GO:0003677]; histone binding [GO:0042393]; metal ion binding [GO:0046872]; nucleosome binding [GO:0031491]	nucleus	hsa:8028		KOG0956	R	General function prediction only	IPR034732;IPR019786;IPR011011;IPR001965;IPR019787;IPR013083;
P55201	23125.1	13967.5	22521.2	45513.4	56856.2	32850.6	45073.4	19871.3	1.18224	0.0110241	0.226008	Up	BRPF1	histone H3 acetylation [GO:0043966]; histone H3-K14 acetylation [GO:0044154]; histone H3-K23 acetylation [GO:0043972]; positive regulation of transcription, DNA-templated [GO:0045893]; regulation of signal transduction by p53 class mediator [GO:1901796]	chromosome [GO:0005694]; cytoplasm [GO:0005737]; cytosol [GO:0005829]; histone acetyltransferase complex [GO:0000123]; MOZ/MORF histone acetyltransferase complex [GO:0070776]; nucleoplasm [GO:0005654]; nucleus [GO:0005634]; plasma membrane [GO:0005886]	acetyltransferase activator activity [GO:0010698]; DNA binding [GO:0003677]; histone binding [GO:0042393]; metal ion binding [GO:0046872]	nucleus	hsa:7862	HATs acetylate histones	KOG0955	R	General function prediction only	IPR035502;IPR001487;IPR036427;IPR018359;IPR042008;IPR019542;IPR034732;IPR042061;IPR000313;IPR019786;IPR013087;IPR011011;IPR001965;IPR019787;IPR013083;
P55209	146386	170737	172925	425459	465188	376297	422315	163349	1.369	0.00217935	0.13135	Up	NAP1L1	DNA replication [GO:0006260]; nucleosome assembly [GO:0006334]; positive regulation of cell population proliferation [GO:0008284]; positive regulation of neural precursor cell proliferation [GO:2000179]; positive regulation of neurogenesis [GO:0050769]	chromatin [GO:0000785]; cytoplasm [GO:0005737]; melanosome [GO:0042470]; membrane [GO:0016020]; nucleus [GO:0005634]	chromatin binding [GO:0003682]; histone binding [GO:0042393]; RNA binding [GO:0003723]	cytosol	hsa:4673		KOG1507	BD		IPR037231;IPR002164;
P55854	57257.5	92254.8	101878	32053.7	32799.7	44528.1	36460.5	83796.8	-1.17432	0.0102098	0.221845	Down	SUMO3	negative regulation of DNA binding [GO:0043392]; protein sumoylation [GO:0016925]; regulation of protein localization to nucleus [GO:1900180]	cytoplasm [GO:0005737]; kinetochore [GO:0000776]; nucleoplasm [GO:0005654]; nucleus [GO:0005634]; PML body [GO:0016605]	protein tag [GO:0031386]; ubiquitin-like protein ligase binding [GO:0044389]	cytosol	hsa:6612	Fluid shear stress and atherosclerosis				IPR022617;IPR000626;IPR029071;
P56182	95706.1	139311	158249	40083	47595.2	80397.3	56025.2	131089	-1.26067	0.00903796	0.215245	Down	RRP1	rRNA processing [GO:0006364]	chromosome [GO:0005694]; nucleolus [GO:0005730]; nucleus [GO:0005634]; preribosome, large subunit precursor [GO:0030687]; preribosome, small subunit precursor [GO:0030688]	RNA binding [GO:0003723]	nucleus	hsa:8568	Major pathway of rRNA processing in the nucleolus and cytosol	KOG3911	A	RNA processing and modification	IPR010301;
P56270	702.02		1483.46	6858.16	7796.29	2888.12	5847.52	1092.74	2.3943	0.000966351	0.0861985	Up	MAZ	negative regulation of apoptotic signaling pathway [GO:2001234]; negative regulation of transcription by RNA polymerase II [GO:0000122]; positive regulation of cell migration [GO:0030335]; positive regulation of cell population proliferation [GO:0008284]; positive regulation of gene expression [GO:0010628]; positive regulation of phosphatidylinositol 3-kinase signaling [GO:0014068]; positive regu…	nucleus [GO:0005634]	DNA-binding transcription factor activity [GO:0003700]; DNA-binding transcription factor activity, RNA polymerase II-specific [GO:0000981]; metal ion binding [GO:0046872]; RNA binding [GO:0003723]; RNA polymerase II cis-regulatory region sequence-specific DNA binding [GO:0000978]	nucleus	hsa:4150		KOG1721	R	General function prediction only	IPR036236;IPR013087;
P56377	8483.91		5705.8	18848.2	19686.7	21432.9	19989.3	7094.85	1.52051	0.00397925	0.165869	Up	AP1S2	antigen processing and presentation of exogenous peptide antigen via MHC class II [GO:0019886]; intracellular protein transport [GO:0006886]; post-Golgi vesicle-mediated transport [GO:0006892]; regulation of defense response to virus by virus [GO:0050690]; vesicle-mediated transport [GO:0016192]	AP-type membrane coat adaptor complex [GO:0030119]; clathrin-coated pit [GO:0005905]; cytoplasmic vesicle membrane [GO:0030659]; cytosol [GO:0005829]; Golgi apparatus [GO:0005794]; Golgi membrane [GO:0000139]; intracellular membrane-bounded organelle [GO:0043231]; lysosomal membrane [GO:0005765]; trans-Golgi network membrane [GO:0032588]		cytosol	hsa:8905	Lysosome	KOG0934	U	Intracellular trafficking, secretion, and vesicular transport	IPR016635;IPR022775;IPR000804;IPR011012;
P56385	27579.3	26152.5	32030.8	72046.9	62233.7	57537.5	63939.4	28587.5	1.16038	0.00668353	0.186546	Up	ATP5ME	ATP biosynthetic process [GO:0006754]; cristae formation [GO:0042407]; mitochondrial ATP synthesis coupled proton transport [GO:0042776]	mitochondrial inner membrane [GO:0005743]; mitochondrial proton-transporting ATP synthase complex [GO:0005753]; mitochondrial proton-transporting ATP synthase complex, coupling factor F(o) [GO:0000276]; mitochondrion [GO:0005739]	protein-containing complex binding [GO:0044877]; proton transmembrane transporter activity [GO:0015078]	mitochondria	hsa:521	Oxidative phosphorylation	KOG4326	C	Energy production and conversion	IPR008386;
P56537	273784	392395	540610	221713	121437	236513	193221	402263	-1.06304	0.0263353	0.303158	Down	EIF6	assembly of large subunit precursor of preribosome [GO:1902626]; gene silencing by miRNA [GO:0035195]; maturation of 5.8S rRNA [GO:0000460]; maturation of LSU-rRNA [GO:0000470]; mature ribosome assembly [GO:0042256]; miRNA mediated inhibition of translation [GO:0035278]; positive regulation of translation [GO:0045727]; regulation of fatty acid biosynthetic process [GO:0042304]; regulation of glyc…	cytoplasm [GO:0005737]; cytosol [GO:0005829]; extracellular exosome [GO:0070062]; lamin filament [GO:0005638]; nucleolus [GO:0005730]; nucleoplasm [GO:0005654]; nucleus [GO:0005634]; preribosome, large subunit precursor [GO:0030687]	ribosomal large subunit binding [GO:0043023]; ribosome binding [GO:0043022]; translation initiation factor activity [GO:0003743]	cytosol	hsa:3692	Ribosome biogenesis in eukaryotes	KOG3185	J	Translation, ribosomal structure and biogenesis	IPR002769;
P56545	323601	102363	143655	65545.9	42063.1	114978	74195.7	189873	-1.30265	0.0238384	0.29643	Down	CTBP2	cellular response to leukemia inhibitory factor [GO:1990830]; negative regulation of cell population proliferation [GO:0008285]; negative regulation of transcription, DNA-templated [GO:0045892]; negative regulation of transcription by RNA polymerase II [GO:0000122]; positive regulation of chromatin binding [GO:0035563]; positive regulation of retinoic acid receptor signaling pathway [GO:0048386];…	GABA-ergic synapse [GO:0098982]; glutamatergic synapse [GO:0098978]; nucleus [GO:0005634]; photoreceptor ribbon synapse [GO:0098684]; presynaptic active zone cytoplasmic component [GO:0098831]; presynaptic cytosol [GO:0099523]; transcription repressor complex [GO:0017053]	chromatin binding [GO:0003682]; identical protein binding [GO:0042802]; NAD binding [GO:0051287]; oxidoreductase activity, acting on the CH-OH group of donors, NAD or NADP as acceptor [GO:0016616]; protein-containing complex binding [GO:0044877]; protein kinase binding [GO:0019901]; retinoic acid receptor binding [GO:0042974]; RNA polymerase II transcription corepressor binding [GO:0001226]; stru…	cytosol	hsa:1488	Notch signaling pathway	KOG0067	K	Transcription	IPR043322;IPR006139;IPR029753;IPR006140;IPR036291;
P56557	7437.69	19761.8	5395.66				#NUM!	10865	-9.96578			Down	TMEM50B	late endosome to vacuole transport via multivesicular body sorting pathway [GO:0032511]	endoplasmic reticulum [GO:0005783]; endoplasmic reticulum membrane [GO:0005789]; Golgi membrane [GO:0000139]; integral component of membrane [GO:0016021]; plasma membrane [GO:0005886]		plasma membrane	hsa:757		KOG3393	S	Function unknown	IPR007919;
P56937	5295.86		5304.33	12157.6	12430.3	8486.98	11025	5300.1	1.03559	0.0320058	0.322484	Up	HSD17B7	androgen metabolic process [GO:0008209]; cholesterol biosynthetic process [GO:0006695]; estrogen biosynthetic process [GO:0006703]	endoplasmic reticulum [GO:0005783]; endoplasmic reticulum membrane [GO:0005789]; integral component of membrane [GO:0016021]	17-beta-hydroxysteroid dehydrogenase (NADP+) activity [GO:0072582]; 3-keto sterol reductase activity [GO:0000253]; 5alpha-androstane-3beta,17beta-diol dehydrogenase activity [GO:0047024]; estradiol 17-beta-dehydrogenase activity [GO:0004303]	mitochondria	hsa:51478	Ovarian steroidogenesis	KOG1478	I	Lipid transport and metabolism	IPR042829;IPR036291;IPR002347;
P57081	30390.5	6613.46	25168.7	83950.2	63164.3	53068.9	66727.8	20724.2	1.93259	0.00342227	0.15608	Up	WDR4	cellular response to DNA damage stimulus [GO:0006974]; tRNA (guanine-N7)-methylation [GO:0106004]; tRNA modification [GO:0006400]	chromosome [GO:0005694]; cytosol [GO:0005829]; nucleoplasm [GO:0005654]; nucleus [GO:0005634]; tRNA methyltransferase complex [GO:0043527]		extracellular	hsa:10785	tRNA modification in the nucleus and cytosol	KOG3914	S	Function unknown	IPR028884;IPR015943;IPR001680;IPR017986;IPR036322;
P57087	3157.37	5895.82	3641.61				#NUM!	4231.6	-9.96578			Down	JAM2	cell-cell adhesion [GO:0098609]; cellular extravasation [GO:0045123]; extracellular matrix organization [GO:0030198]; hematopoietic stem cell migration to bone marrow [GO:0097241]; leukocyte migration [GO:0050900]; leukocyte tethering or rolling [GO:0050901]; lymphocyte aggregation [GO:0071593]; maintenance of blood-brain barrier [GO:0035633]; myoblast fusion [GO:0007520]; negative regulation of …	bicellular tight junction [GO:0005923]; cell-cell contact zone [GO:0044291]; cell surface [GO:0009986]; integral component of plasma membrane [GO:0005887]; plasma membrane [GO:0005886]; protein complex involved in cell adhesion [GO:0098636]; somatodendritic compartment [GO:0036477]; tight junction [GO:0070160]	integrin binding [GO:0005178]	extracellular	hsa:58494	Epithelial cell signaling in Helicobacter pylori infection	ENOG502QZ6E			IPR007110;IPR036179;IPR013783;IPR003599;IPR003598;IPR013106;IPR042625;
P58546	29661.3	69830.6	44973.5	171644	246970	221312	213309	48155.1	2.21803	0.000147658	0.0392671	Up	MTPN	catecholamine metabolic process [GO:0006584]; cellular response to mechanical stimulus [GO:0071260]; cerebellar granule cell differentiation [GO:0021707]; neuron differentiation [GO:0030182]; positive regulation of cardiac muscle hypertrophy [GO:0010613]; positive regulation of cell growth [GO:0030307]; positive regulation of macromolecule biosynthetic process [GO:0010557]; positive regulation of…	axon [GO:0030424]; cytoplasm [GO:0005737]; cytosol [GO:0005829]; F-actin capping protein complex [GO:0008290]; nucleus [GO:0005634]; perinuclear region of cytoplasm [GO:0048471]	sequence-specific DNA binding [GO:0043565]	cytosol	hsa:136319		KOG4214	K	Transcription	IPR002110;IPR020683;IPR036770;
P59768	33825.6	27870.2	68955.5	16068.4	19780.3	16378.1	17408.9	43550.4	-1.21415	0.0129878	0.240688	Down	GNG2	adenylate cyclase-activating dopamine receptor signaling pathway [GO:0007191]; cellular response to catecholamine stimulus [GO:0071870]; cellular response to prostaglandin E stimulus [GO:0071380]; G protein-coupled receptor signaling pathway [GO:0007186]; negative regulation of inflammatory response to antigenic stimulus [GO:0002862]; platelet activation [GO:0030168]; positive regulation of potas…	extracellular exosome [GO:0070062]; G-protein beta/gamma-subunit complex [GO:0031680]; heterotrimeric G-protein complex [GO:0005834]; membrane [GO:0016020]; plasma membrane [GO:0005886]	G-protein beta-subunit binding [GO:0031681]	extracellular	hsa:54331	Apelin signaling pathway	KOG4119	T	Signal transduction mechanisms	IPR015898;IPR036284;IPR001770;
P60174	1521390	3730700	3483780	977201	1702480	803995	1.16123e+06	2.91196e+06	-1.29529	0.0150493	0.2517	Down	TPI1	canonical glycolysis [GO:0061621]; gluconeogenesis [GO:0006094]; glyceraldehyde-3-phosphate biosynthetic process [GO:0046166]; glycerol catabolic process [GO:0019563]; glycolytic process [GO:0006096]; methylglyoxal biosynthetic process [GO:0019242]; multicellular organism development [GO:0007275]	cytosol [GO:0005829]; extracellular exosome [GO:0070062]; extracellular space [GO:0005615]; nucleus [GO:0005634]	methylglyoxal synthase activity [GO:0008929]; protein homodimerization activity [GO:0042803]; triose-phosphate isomerase activity [GO:0004807]; ubiquitin protein ligase binding [GO:0031625]	cytosol	hsa:7167	Glycolysis / Gluconeogenesis	KOG1643	G	Carbohydrate transport and metabolism	IPR013785;IPR035990;IPR022896;IPR000652;IPR020861;
P60510	71210.4	200438	124375	32752.5	41352.2	110863	61655.9	132008	-1.18784	0.0420564	0.349803	Down	PPP4C	regulation of double-strand break repair via homologous recombination [GO:0010569]	cytosol [GO:0005829]; microtubule organizing center [GO:0005815]; nucleoplasm [GO:0005654]; plasma membrane [GO:0005886]; protein phosphatase 4 complex [GO:0030289]	metal ion binding [GO:0046872]; NF-kappaB-inducing kinase activity [GO:0004704]; protein serine/threonine phosphatase activity [GO:0004722]; protein serine phosphatase activity [GO:0106306]; protein threonine phosphatase activity [GO:0106307]	cytoskeleton	hsa:5531	Glucagon signaling pathway	KOG0372	GT		IPR004843;IPR029052;IPR006186;
P60602	5152.4	26029.3	9893.9	2637.87	5252.26	5023.29	4304.47	13691.9	-1.41763	0.0236717	0.296247	Down	ROMO1	antimicrobial humoral immune response mediated by antimicrobial peptide [GO:0061844]; cellular response to reactive oxygen species [GO:0034614]; cytolysis by host of symbiont cells [GO:0051838]; defense response to bacterium [GO:0042742]; defense response to Gram-negative bacterium [GO:0050829]; defense response to Gram-positive bacterium [GO:0050830]; killing of cells of other organism [GO:00316…	integral component of membrane [GO:0016021]; mitochondrion [GO:0005739]; TIM23 mitochondrial import inner membrane translocase complex [GO:0005744]		extracellular	hsa:140823		KOG4096	S	Function unknown	IPR018450;
P60866	508386	140805	454138	836988	911228	769583	839266	367776	1.39145	0.013805	0.244326	Up	RPS20	cytoplasmic translation [GO:0002181]; nuclear-transcribed mRNA catabolic process, nonsense-mediated decay [GO:0000184]; positive regulation of signal transduction by p53 class mediator [GO:1901798]; SRP-dependent cotranslational protein targeting to membrane [GO:0006614]; translation [GO:0006412]; translational initiation [GO:0006413]; viral transcription [GO:0019083]	cytosol [GO:0005829]; cytosolic ribosome [GO:0022626]; cytosolic small ribosomal subunit [GO:0022627]; extracellular exosome [GO:0070062]; membrane [GO:0016020]; nucleoplasm [GO:0005654]; small ribosomal subunit [GO:0015935]	MDM2/MDM4 family protein binding [GO:0097371]; RNA binding [GO:0003723]; structural constituent of ribosome [GO:0003735]; ubiquitin ligase inhibitor activity [GO:1990948]	cytosol	hsa:6224	Ribosome	KOG0900	J	Translation, ribosomal structure and biogenesis	IPR001848;IPR018268;IPR027486;IPR036838;IPR005729;
P60900	151628	652135	508374	97590.6	139144	93311.7	110015	437379	-1.77002	0.00484452	0.172257	Down	PSMA6	anaphase-promoting complex-dependent catabolic process [GO:0031145]; antigen processing and presentation of exogenous peptide antigen via MHC class I, TAP-dependent [GO:0002479]; Fc-epsilon receptor signaling pathway [GO:0038095]; interleukin-1-mediated signaling pathway [GO:0070498]; MAPK cascade [GO:0000165]; negative regulation of canonical Wnt signaling pathway [GO:0090090]; negative regulati…	cytoplasm [GO:0005737]; cytosol [GO:0005829]; extracellular exosome [GO:0070062]; myofibril [GO:0030016]; nuclear matrix [GO:0016363]; nucleoplasm [GO:0005654]; nucleus [GO:0005634]; P-body [GO:0000932]; polysome [GO:0005844]; proteasome complex [GO:0000502]; proteasome core complex [GO:0005839]; proteasome core complex, alpha-subunit complex [GO:0019773]; sarcomere [GO:0030017]	endopeptidase activity [GO:0004175]; NF-kappaB binding [GO:0051059]; purine ribonucleoside triphosphate binding [GO:0035639]; RNA binding [GO:0003723]	cytosol	hsa:5687	Proteasome	KOG0182	O	Posttranslational modification, protein turnover, chaperones	IPR029055;IPR023332;IPR000426;IPR001353;IPR034642;
P61129	4522.69	5498.96	2562.48	1284.71	1120.26	2399.18	1601.38	4194.71	-1.40202	0.00752985	0.197548	Down	ZC3H6		chromatin [GO:0000785]; nucleus [GO:0005634]	metal ion binding [GO:0046872]	nucleus	hsa:376940		KOG1040	A	RNA processing and modification	IPR000571;IPR036855;
P61201	63827.6	33620.1	44055.8	123650	93761.7	81653	99688.2	47167.8	1.10795	0.0152128	0.252033	Up	COPS2	inner cell mass cell proliferation [GO:0001833]; negative regulation of nucleic acid-templated transcription [GO:1903507]; negative regulation of transcription by RNA polymerase II [GO:0000122]; neuron differentiation [GO:0030182]; nucleotide-excision repair, DNA damage recognition [GO:0000715]; post-translational protein modification [GO:0043687]; protein deneddylation [GO:0000338]; protein phos…	COP9 signalosome [GO:0008180]; cytoplasm [GO:0005737]; cytosol [GO:0005829]; nucleoplasm [GO:0005654]	transcription corepressor activity [GO:0003714]	cytosol	hsa:9318	control of gene expression by vitamin d receptor	KOG1464	OT		IPR037750;IPR000717;IPR011990;IPR036390;
P61353	193469	99572.8	208218	738253	704987	469026	637422	167087	1.97579	0.000422909	0.0554757	Up	RPL27	cytoplasmic translation [GO:0002181]; nuclear-transcribed mRNA catabolic process, nonsense-mediated decay [GO:0000184]; rRNA processing [GO:0006364]; SRP-dependent cotranslational protein targeting to membrane [GO:0006614]; translation [GO:0006412]; translational initiation [GO:0006413]; viral transcription [GO:0019083]	cytoplasmic side of rough endoplasmic reticulum membrane [GO:0098556]; cytosol [GO:0005829]; cytosolic large ribosomal subunit [GO:0022625]; cytosolic ribosome [GO:0022626]; extracellular exosome [GO:0070062]; focal adhesion [GO:0005925]; membrane [GO:0016020]; nucleolus [GO:0005730]; nucleoplasm [GO:0005654]; nucleus [GO:0005634]; ribonucleoprotein complex [GO:1990904]; ribosome [GO:0005840]	RNA binding [GO:0003723]; structural constituent of ribosome [GO:0003735]	mitochondria	hsa:6155	Ribosome	KOG3418	J	Translation, ribosomal structure and biogenesis	IPR005824;IPR041991;IPR038655;IPR001141;IPR018262;IPR008991;
P61457	238587	657454	610854	157724	264080	250838	224214	502298	-1.0657	0.0381189	0.34093	Down	PCBD1	L-phenylalanine metabolic process [GO:0006558]; regulation of protein binding [GO:0043393]; tetrahydrobiopterin biosynthetic process [GO:0006729]	cytosol [GO:0005829]; extracellular exosome [GO:0070062]; nucleoplasm [GO:0005654]	4-alpha-hydroxytetrahydrobiopterin dehydratase activity [GO:0008124]; identical protein binding [GO:0042802]; phenylalanine 4-monooxygenase activity [GO:0004505]; transcription coactivator activity [GO:0003713]	extracellular	hsa:5092	Metabolic pathways	KOG4073	K	Transcription	IPR036428;IPR001533;
P61586	365626	315487	392838	39409.6	30285.8	141462	70385.8	357984	-2.68938	0.000224497	0.0484479	Down	RHOA	actin cytoskeleton organization [GO:0030036]; actin cytoskeleton reorganization [GO:0031532]; actin filament organization [GO:0007015]; apical junction assembly [GO:0043297]; apolipoprotein A-I-mediated signaling pathway [GO:0038027]; cell junction assembly [GO:0034329]; cell migration [GO:0016477]; cellular response to chemokine [GO:1990869]; cellular response to cytokine stimulus [GO:0071345]; …	apical junction complex [GO:0043296]; cell cortex [GO:0005938]; cell junction [GO:0030054]; cell periphery [GO:0071944]; cell projection [GO:0042995]; cleavage furrow [GO:0032154]; cytoplasmic vesicle [GO:0031410]; cytoskeleton [GO:0005856]; cytosol [GO:0005829]; dendritic spine [GO:0043197]; endoplasmic reticulum membrane [GO:0005789]; endosome [GO:0005768]; extracellular exosome [GO:0070062]; e…	G protein activity [GO:0003925]; GTPase activity [GO:0003924]; GTP binding [GO:0005525]; myosin binding [GO:0017022]; protein kinase binding [GO:0019901]	cytosol	hsa:387	cGMP-PKG signaling pathway	KOG0393	R	General function prediction only	IPR027417;IPR005225;IPR001806;IPR003578;
P61916	99197.5	271075	170688	11614.3	11231.5	20163.7	14336.5	180320	-3.58967	3.00988e-06	0.00764494	Down	NPC2	cholesterol efflux [GO:0033344]; cholesterol homeostasis [GO:0042632]; cholesterol metabolic process [GO:0008203]; cholesterol transport [GO:0030301]; glycolipid transport [GO:0046836]; intracellular cholesterol transport [GO:0032367]; intracellular sterol transport [GO:0032366]; low-density lipoprotein particle clearance [GO:0034383]; neutrophil degranulation [GO:0043312]; phospholipid transport…	azurophil granule lumen [GO:0035578]; endoplasmic reticulum [GO:0005783]; extracellular exosome [GO:0070062]; extracellular region [GO:0005576]; extracellular space [GO:0005615]; lysosomal lumen [GO:0043202]; lysosome [GO:0005764]	cholesterol binding [GO:0015485]; cholesterol transfer activity [GO:0120020]; enzyme binding [GO:0019899]; sterol binding [GO:0032934]	extracellular	hsa:10577	Cholesterol metabolism	KOG4063	S	Function unknown	IPR014756;IPR003172;IPR033916;IPR039670;
P61964	42625.7	94251.8	122460	28618.3	31388.8	28373.7	29460.3	86445.8	-1.42358	0.00646193	0.186338	Down	WDR5	histone H3 acetylation [GO:0043966]; histone H3-K4 methylation [GO:0051568]; histone H4-K16 acetylation [GO:0043984]; histone H4-K5 acetylation [GO:0043981]; histone H4-K8 acetylation [GO:0043982]; negative regulation of histone H3-K4 methylation [GO:0051572]; neuron projection development [GO:0031175]; positive regulation of gluconeogenesis [GO:0045722]; positive regulation of histone H3-K4 meth…	Ada2/Gcn5/Ada3 transcription activator complex [GO:0005671]; histone acetyltransferase complex [GO:0000123]; histone methyltransferase complex [GO:0035097]; MLL1 complex [GO:0071339]; MLL3/4 complex [GO:0044666]; nucleoplasm [GO:0005654]; nucleus [GO:0005634]; Set1C/COMPASS complex [GO:0048188]	histone binding [GO:0042393]; methylated histone binding [GO:0035064]	cytosol	hsa:11091	Cushing syndrome	KOG0266	R	General function prediction only	IPR020472;IPR015943;IPR001680;IPR019775;IPR017986;IPR036322;
P61966	19091.3	3378.32	6803.92	22086.2	36989.3	22952.6	27342.7	9757.85	1.80573	0.00668147	0.186546	Up	AP1S1	antigen processing and presentation of exogenous peptide antigen via MHC class II [GO:0019886]; intracellular protein transport [GO:0006886]; post-Golgi vesicle-mediated transport [GO:0006892]; receptor-mediated endocytosis [GO:0006898]; regulation of defense response to virus by virus [GO:0050690]; response to virus [GO:0009615]; vesicle-mediated transport [GO:0016192]	AP-1 adaptor complex [GO:0030121]; clathrin-coated pit [GO:0005905]; cytoplasmic vesicle membrane [GO:0030659]; cytosol [GO:0005829]; Golgi apparatus [GO:0005794]; Golgi membrane [GO:0000139]; intracellular membrane-bounded organelle [GO:0043231]; lysosomal membrane [GO:0005765]; membrane [GO:0016020]; trans-Golgi network membrane [GO:0032588]		mitochondria	hsa:1174	Human immunodeficiency virus 1 infection	KOG0934	U	Intracellular trafficking, secretion, and vesicular transport	IPR016635;IPR022775;IPR000804;IPR011012;
P62277	132245	42123.8	70461.3	124084	430442	151771	235432	81610	1.45607	0.0193327	0.278045	Up	RPS13	cytoplasmic translation [GO:0002181]; negative regulation of RNA splicing [GO:0033119]; nuclear-transcribed mRNA catabolic process, nonsense-mediated decay [GO:0000184]; SRP-dependent cotranslational protein targeting to membrane [GO:0006614]; translation [GO:0006412]; translational initiation [GO:0006413]; viral transcription [GO:0019083]	cytosol [GO:0005829]; cytosolic ribosome [GO:0022626]; cytosolic small ribosomal subunit [GO:0022627]; extracellular exosome [GO:0070062]; focal adhesion [GO:0005925]; membrane [GO:0016020]; nucleolus [GO:0005730]; nucleoplasm [GO:0005654]; nucleus [GO:0005634]; postsynaptic density [GO:0014069]; ribosome [GO:0005840]	mRNA 5'-UTR binding [GO:0048027]; mRNA binding [GO:0003729]; RNA binding [GO:0003723]; small ribosomal subunit rRNA binding [GO:0070181]; structural constituent of ribosome [GO:0003735]	cytosol	hsa:6207	Ribosome	KOG0400	J	Translation, ribosomal structure and biogenesis	IPR012606;IPR000589;IPR023029;IPR009068;
P62304	884788	1685880	1436570	201329	585741	559474	448848	1335746	-1.67381	0.00412712	0.166158	Down	SNRPE	hair cycle [GO:0042633]; histone mRNA metabolic process [GO:0008334]; import into nucleus [GO:0051170]; mRNA splicing, via spliceosome [GO:0000398]; spliceosomal complex assembly [GO:0000245]; spliceosomal snRNP assembly [GO:0000387]; termination of RNA polymerase II transcription [GO:0006369]	catalytic step 2 spliceosome [GO:0071013]; cytosol [GO:0005829]; methylosome [GO:0034709]; nucleoplasm [GO:0005654]; nucleus [GO:0005634]; pICln-Sm protein complex [GO:0034715]; precatalytic spliceosome [GO:0071011]; small nuclear ribonucleoprotein complex [GO:0030532]; SMN-Sm protein complex [GO:0034719]; spliceosomal complex [GO:0005681]; telomerase holoenzyme complex [GO:0005697]; U12-type spl…	RNA binding [GO:0003723]	mitochondria	hsa:6635	Spliceosome	KOG1774	A	RNA processing and modification	IPR001163;IPR010920;IPR027078;
P62306	22891.5	45997.4	38367.9	5384.7	4983.54	18660.8	9676.35	35752.3	-2.11136	0.00152502	0.109703	Down	SNRPF	histone mRNA metabolic process [GO:0008334]; import into nucleus [GO:0051170]; mRNA splicing, via spliceosome [GO:0000398]; RNA splicing [GO:0008380]; spliceosomal snRNP assembly [GO:0000387]; termination of RNA polymerase II transcription [GO:0006369]	catalytic step 2 spliceosome [GO:0071013]; cytosol [GO:0005829]; methylosome [GO:0034709]; nucleoplasm [GO:0005654]; nucleus [GO:0005634]; pICln-Sm protein complex [GO:0034715]; small nuclear ribonucleoprotein complex [GO:0030532]; SMN-Sm protein complex [GO:0034719]; spliceosomal complex [GO:0005681]; U12-type spliceosomal complex [GO:0005689]; U1 snRNP [GO:0005685]; U2-type catalytic step 2 spl…	RNA binding [GO:0003723]	cytosol	hsa:6636	Spliceosome	KOG3482	A	RNA processing and modification	IPR016487;IPR001163;IPR010920;IPR034100;
P62308	483720	696877	561847	221528	349080	232126	267578	580815	-1.1331	0.0108917	0.226008	Down	SNRPG	histone mRNA metabolic process [GO:0008334]; import into nucleus [GO:0051170]; mRNA splicing, via spliceosome [GO:0000398]; RNA splicing [GO:0008380]; spliceosomal complex assembly [GO:0000245]; spliceosomal snRNP assembly [GO:0000387]; termination of RNA polymerase II transcription [GO:0006369]	catalytic step 2 spliceosome [GO:0071013]; cytosol [GO:0005829]; methylosome [GO:0034709]; nucleoplasm [GO:0005654]; nucleus [GO:0005634]; P granule [GO:0043186]; precatalytic spliceosome [GO:0071011]; ribonucleoprotein complex [GO:1990904]; small nuclear ribonucleoprotein complex [GO:0030532]; SMN-Sm protein complex [GO:0034719]; spliceosomal complex [GO:0005681]; spliceosomal tri-snRNP complex …	RNA binding [GO:0003723]	cytosol	hsa:6637	Spliceosome	KOG1780	A	RNA processing and modification	IPR044641;IPR001163;IPR010920;IPR034098;
P62310	726922	1688560	1789930	487585	840440	212978	513668	1401804	-1.55128	0.0127298	0.238536	Down	LSM3	exonucleolytic catabolism of deadenylated mRNA [GO:0043928]; mRNA processing [GO:0006397]; mRNA splicing, via spliceosome [GO:0000398]; P-body assembly [GO:0033962]	catalytic step 2 spliceosome [GO:0071013]; cytosol [GO:0005829]; Lsm1-7-Pat1 complex [GO:1990726]; Lsm2-8 complex [GO:0120115]; nucleoplasm [GO:0005654]; nucleus [GO:0005634]; P-body [GO:0000932]; precatalytic spliceosome [GO:0071011]; U2-type precatalytic spliceosome [GO:0071005]; U4/U6 x U5 tri-snRNP complex [GO:0046540]; U6 snRNP [GO:0005688]	RNA binding [GO:0003723]; U6 snRNA 3'-end binding [GO:0030629]	cytoskeleton	hsa:27258	Spliceosome	KOG3460	A	RNA processing and modification	IPR034105;IPR001163;IPR010920;IPR040002;
P62312	56812	110772	95111.1	26242.3	45918	38766.5	36975.6	87565	-1.22652	0.010785	0.226008	Down	LSM6	exonucleolytic catabolism of deadenylated mRNA [GO:0043928]; maturation of SSU-rRNA [GO:0030490]; mRNA catabolic process [GO:0006402]; mRNA splicing, via spliceosome [GO:0000398]; RNA splicing [GO:0008380]; tRNA processing [GO:0008033]	cytoplasm [GO:0005737]; cytosol [GO:0005829]; Lsm2-8 complex [GO:0120115]; nucleolus [GO:0005730]; nucleoplasm [GO:0005654]; nucleus [GO:0005634]; P-body [GO:0000932]; small nuclear ribonucleoprotein complex [GO:0030532]; sno(s)RNA-containing ribonucleoprotein complex [GO:0005732]; U2-type precatalytic spliceosome [GO:0071005]; U4/U6 x U5 tri-snRNP complex [GO:0046540]; U6 snRNP [GO:0005688]	protein heterodimerization activity [GO:0046982]; RNA binding [GO:0003723]	cytosol	hsa:11157	Spliceosome	KOG1783	A	RNA processing and modification	IPR016487;IPR001163;IPR010920;
P62316	280015	428324	431660	69560.6	70442.6	143236	94413.1	380000	-2.06828	0.000294944	0.0518409	Down	SNRPD2	import into nucleus [GO:0051170]; mRNA splicing, via spliceosome [GO:0000398]; RNA splicing [GO:0008380]; spliceosomal complex assembly [GO:0000245]; spliceosomal snRNP assembly [GO:0000387]	catalytic step 2 spliceosome [GO:0071013]; cytosol [GO:0005829]; extracellular exosome [GO:0070062]; methylosome [GO:0034709]; nucleoplasm [GO:0005654]; nucleus [GO:0005634]; pICln-Sm protein complex [GO:0034715]; precatalytic spliceosome [GO:0071011]; small nuclear ribonucleoprotein complex [GO:0030532]; SMN-Sm protein complex [GO:0034719]; spliceosomal complex [GO:0005681]; U12-type spliceosoma…	RNA binding [GO:0003723]; U1 snRNP binding [GO:1990446]	cytosol	hsa:6633	Spliceosome	KOG3459	A	RNA processing and modification	IPR001163;IPR010920;IPR027248;
P62318	323569	884160	1001860	215862	468125	155231	279739	736530	-1.39719	0.0207862	0.286131	Down	SNRPD3	histone mRNA metabolic process [GO:0008334]; import into nucleus [GO:0051170]; mRNA splicing, via spliceosome [GO:0000398]; protein methylation [GO:0006479]; RNA splicing [GO:0008380]; spliceosomal snRNP assembly [GO:0000387]; termination of RNA polymerase II transcription [GO:0006369]	catalytic step 2 spliceosome [GO:0071013]; commitment complex [GO:0000243]; cytosol [GO:0005829]; methylosome [GO:0034709]; nuclear body [GO:0016604]; nucleoplasm [GO:0005654]; nucleus [GO:0005634]; pICln-Sm protein complex [GO:0034715]; precatalytic spliceosome [GO:0071011]; small nuclear ribonucleoprotein complex [GO:0030532]; SMN-Sm protein complex [GO:0034719]; spliceosomal complex [GO:000568…	enzyme binding [GO:0019899]; histone pre-mRNA DCP binding [GO:0071208]; RNA binding [GO:0003723]; telomerase RNA binding [GO:0070034]; U7 snRNA binding [GO:0071209]	cytosol	hsa:6634	Spliceosome	KOG3172	A	RNA processing and modification	IPR027141;IPR001163;IPR010920;IPR034099;
P62330	98685.3	26087.9	47403.7	135770	85034.4	93992.5	104932	57392.3	1.05082	0.0499901	0.364459	Up	ARF6	cell adhesion [GO:0007155]; cell cycle [GO:0007049]; cell differentiation [GO:0030154]; cell division [GO:0051301]; cellular response to nerve growth factor stimulus [GO:1990090]; cortical actin cytoskeleton organization [GO:0030866]; endocytic recycling [GO:0032456]; establishment of epithelial cell polarity [GO:0090162]; hepatocyte apoptotic process [GO:0097284]; intracellular protein transport…	cell cortex [GO:0005938]; cleavage furrow [GO:0032154]; cytosol [GO:0005829]; early endosome membrane [GO:0031901]; endocytic vesicle [GO:0030139]; endosome [GO:0005768]; extracellular exosome [GO:0070062]; filopodium membrane [GO:0031527]; Flemming body [GO:0090543]; focal adhesion [GO:0005925]; glutamatergic synapse [GO:0098978]; Golgi apparatus [GO:0005794]; membrane [GO:0016020]; plasma membr…	GDP binding [GO:0019003]; GTPase activity [GO:0003924]; GTP binding [GO:0005525]; protein N-terminus binding [GO:0047485]; thioesterase binding [GO:0031996]	cytosol	hsa:382	Ras signaling pathway	KOG0071	U	Intracellular trafficking, secretion, and vesicular transport	IPR041838;IPR027417;IPR005225;IPR006689;
P62424	566522	300335	555583	821689	966765	890600	893018	474147	0.967943	0.0284917	0.310439	Up	RPL7A	cytoplasmic translation [GO:0002181]; maturation of LSU-rRNA [GO:0000470]; nuclear-transcribed mRNA catabolic process, nonsense-mediated decay [GO:0000184]; rRNA processing [GO:0006364]; SRP-dependent cotranslational protein targeting to membrane [GO:0006614]; translation [GO:0006412]; translational initiation [GO:0006413]; viral transcription [GO:0019083]	cytoplasm [GO:0005737]; cytosol [GO:0005829]; cytosolic large ribosomal subunit [GO:0022625]; cytosolic ribosome [GO:0022626]; focal adhesion [GO:0005925]; membrane [GO:0016020]; nucleolus [GO:0005730]; nucleus [GO:0005634]; polysomal ribosome [GO:0042788]; synapse [GO:0045202]	cadherin binding [GO:0045296]; RNA binding [GO:0003723]; structural constituent of ribosome [GO:0003735]	cytosol	hsa:6130	Ribosome	KOG3166	J	Translation, ribosomal structure and biogenesis	IPR029064;IPR001921;IPR038524;IPR004038;IPR018492;IPR004037;
P62633	78362.5	40471.7	173104	7651.13	9003.57	10567.1	9073.93	97312.7	-3.18625	2.71775e-05	0.0161458	Down	CNBP	cholesterol homeostasis [GO:0042632]; G-quadruplex DNA formation [GO:0071919]; negative regulation of transcription by RNA polymerase II [GO:0000122]; positive regulation of cell population proliferation [GO:0008284]; positive regulation of cytoplasmic translation [GO:2000767]; positive regulation of transcription, DNA-templated [GO:0045893]; positive regulation of transcription by RNA polymerase…	cytoplasm [GO:0005737]; cytosol [GO:0005829]; endoplasmic reticulum [GO:0005783]; nucleus [GO:0005634]	G-quadruplex DNA binding [GO:0051880]; mRNA binding [GO:0003729]; RNA binding [GO:0003723]; single-stranded DNA binding [GO:0003697]; single-stranded RNA binding [GO:0003727]; translation regulator activity [GO:0045182]; zinc ion binding [GO:0008270]	extracellular	hsa:7555		KOG4400	O	Posttranslational modification, protein turnover, chaperones	IPR001878;IPR036875;
P62714	36353.3	40915.1	65037.8	3890.7	7929.44	5116.66	5645.6	47435.4	-3.08644	6.21137e-06	0.00831081	Down	PPP2CB	apoptotic mitochondrial changes [GO:0008637]; negative regulation of Ras protein signal transduction [GO:0046580]; peptidyl-serine dephosphorylation [GO:0070262]; peptidyl-threonine dephosphorylation [GO:0035970]; positive regulation of microtubule binding [GO:1904528]; proteasome-mediated ubiquitin-dependent protein catabolic process [GO:0043161]; protein dephosphorylation [GO:0006470]; regulati…	chromosome, centromeric region [GO:0000775]; cytosol [GO:0005829]; nucleus [GO:0005634]; protein phosphatase type 2A complex [GO:0000159]; spindle pole [GO:0000922]	metal ion binding [GO:0046872]; protein C-terminus binding [GO:0008022]; protein serine/threonine phosphatase activity [GO:0004722]; protein serine phosphatase activity [GO:0106306]; protein threonine phosphatase activity [GO:0106307]; tau protein binding [GO:0048156]	cytosol	hsa:5516	Sphingolipid signaling pathway	KOG0371	T	Signal transduction mechanisms	IPR004843;IPR029052;IPR006186;
P62834	7852.69	4700.28	4086.08	32520.6	34122.6	26723.3	31122.2	5546.35	2.53977	2.41061e-05	0.0161458	Up	RAP1A	activation of MAPKK activity [GO:0000186]; adaptive immune response [GO:0002250]; cellular response to cAMP [GO:0071320]; cellular response to drug [GO:0035690]; cellular response to nerve growth factor stimulus [GO:1990090]; establishment of endothelial barrier [GO:0061028]; liver regeneration [GO:0097421]; negative regulation of collagen biosynthetic process [GO:0032966]; negative regulation of…	cell junction [GO:0030054]; cytoplasm [GO:0005737]; cytosol [GO:0005829]; early endosome [GO:0005769]; endosome membrane [GO:0010008]; extracellular exosome [GO:0070062]; glutamatergic synapse [GO:0098978]; guanyl-nucleotide exchange factor complex [GO:0032045]; late endosome [GO:0005770]; neuron projection [GO:0043005]; perinuclear region of cytoplasm [GO:0048471]; phagocytic vesicle [GO:0045335…	GDP binding [GO:0019003]; G protein activity [GO:0003925]; GTPase activity [GO:0003924]; GTP binding [GO:0005525]; guanyl-nucleotide exchange factor activity [GO:0005085]; protein-containing complex binding [GO:0044877]; small GTPase binding [GO:0031267]	cytosol	hsa:5906	Ras signaling pathway	KOG0395	R	General function prediction only	IPR027417;IPR038851;IPR005225;IPR001806;IPR020849;
P62875	2846.88		2577.43	7661.28	14978.6	6797.86	9812.58	2712.16	1.76484	0.00299831	0.150815	Up	POLR2L	7-methylguanosine mRNA capping [GO:0006370]; fibroblast growth factor receptor signaling pathway [GO:0008543]; mRNA splicing, via spliceosome [GO:0000398]; negative regulation of DNA recombination at telomere [GO:0048239]; positive regulation of gene expression, epigenetic [GO:0045815]; positive regulation of type I interferon production [GO:0032481]; positive regulation of viral transcription [G…	cytosol [GO:0005829]; nucleoplasm [GO:0005654]; nucleus [GO:0005634]; RNA polymerase I complex [GO:0005736]; RNA polymerase II, core complex [GO:0005665]; RNA polymerase III complex [GO:0005666]	DNA binding [GO:0003677]; DNA-directed 5'-3' RNA polymerase activity [GO:0003899]; zinc ion binding [GO:0008270]	cytosol	hsa:5441	RNA polymerase	KOG3497	K	Transcription	IPR023580;IPR020789;IPR000268;
P62906	170407	80060.6	126823	461590	747759	317474	508941	125764	1.99495	0.00064664	0.0745866	Up	RPL10A	cytoplasmic translation [GO:0002181]; maturation of LSU-rRNA [GO:0000470]; nuclear-transcribed mRNA catabolic process, nonsense-mediated decay [GO:0000184]; rRNA processing [GO:0006364]; SRP-dependent cotranslational protein targeting to membrane [GO:0006614]; translation [GO:0006412]; translational initiation [GO:0006413]; viral transcription [GO:0019083]	cytosol [GO:0005829]; cytosolic large ribosomal subunit [GO:0022625]; cytosolic ribosome [GO:0022626]; extracellular exosome [GO:0070062]; focal adhesion [GO:0005925]; membrane [GO:0016020]; nucleus [GO:0005634]; polysomal ribosome [GO:0042788]	RNA binding [GO:0003723]; structural constituent of ribosome [GO:0003735]	cytosol	hsa:4736	Ribosome	KOG1570	J	Translation, ribosomal structure and biogenesis	IPR002143;IPR023674;IPR028364;IPR016095;IPR023673;
P62910	177919	46285	120170	45387.4	40612	44762.6	43587.3	114791	-1.19474	0.0276372	0.306282	Down	RPL32	cytoplasmic translation [GO:0002181]; nuclear-transcribed mRNA catabolic process, nonsense-mediated decay [GO:0000184]; rRNA processing [GO:0006364]; SRP-dependent cotranslational protein targeting to membrane [GO:0006614]; translation [GO:0006412]; translational initiation [GO:0006413]; viral transcription [GO:0019083]	cytosol [GO:0005829]; cytosolic large ribosomal subunit [GO:0022625]; cytosolic ribosome [GO:0022626]; membrane [GO:0016020]; polysomal ribosome [GO:0042788]	RNA binding [GO:0003723]; structural constituent of ribosome [GO:0003735]	cytosol	hsa:6161	Ribosome	KOG0878	J	Translation, ribosomal structure and biogenesis	IPR001515;IPR018263;IPR036351;
P62913	311629	79127	147822	428983	266015	326592	340530	179526	1.118	0.0406779	0.349494	Up	RPL11	cytoplasmic translation [GO:0002181]; negative regulation of proteasomal ubiquitin-dependent protein catabolic process [GO:0032435]; negative regulation of protein neddylation [GO:2000435]; negative regulation of ubiquitin-dependent protein catabolic process [GO:2000059]; negative regulation of ubiquitin protein ligase activity [GO:1904667]; nuclear-transcribed mRNA catabolic process, nonsense-me…	cytoplasm [GO:0005737]; cytosol [GO:0005829]; cytosolic large ribosomal subunit [GO:0022625]; cytosolic ribosome [GO:0022626]; extracellular exosome [GO:0070062]; membrane [GO:0016020]; nucleolus [GO:0005730]; nucleoplasm [GO:0005654]; polysomal ribosome [GO:0042788]; protein-containing complex [GO:0032991]	5S rRNA binding [GO:0008097]; RNA binding [GO:0003723]; structural constituent of ribosome [GO:0003735]; ubiquitin ligase inhibitor activity [GO:1990948]; ubiquitin protein ligase binding [GO:0031625]	cytosol	hsa:6135	Ribosome	KOG0397	J	Translation, ribosomal structure and biogenesis	IPR002132;IPR031309;IPR020929;IPR022803;IPR031310;
P62942	178619	445093	294245	47265.8	77044.8	107133	77147.9	305986	-1.96866	0.000891173	0.0824608	Down	FKBP1A	'de novo' protein folding [GO:0006458]; amyloid fibril formation [GO:1990000]; calcium ion transmembrane transport [GO:0070588]; chaperone-mediated protein folding [GO:0061077]; heart morphogenesis [GO:0003007]; heart trabecula formation [GO:0060347]; negative regulation of phosphoprotein phosphatase activity [GO:0032515]; negative regulation of transforming growth factor beta receptor signaling …	cytoplasm [GO:0005737]; cytoplasmic side of membrane [GO:0098562]; cytosol [GO:0005829]; extrinsic component of organelle membrane [GO:0031312]; membrane [GO:0016020]; ryanodine receptor complex [GO:1990425]; sarcoplasmic reticulum [GO:0016529]; terminal cisterna [GO:0014802]; Z disc [GO:0030018]	activin binding [GO:0048185]; FK506 binding [GO:0005528]; ion channel binding [GO:0044325]; macrolide binding [GO:0005527]; peptidyl-prolyl cis-trans isomerase activity [GO:0003755]; SMAD binding [GO:0046332]; transforming growth factor beta receptor binding [GO:0005160]; type I transforming growth factor beta receptor binding [GO:0034713]	cytosol	hsa:2280	TGF-beta receptor signaling	KOG0544	O	Posttranslational modification, protein turnover, chaperones	IPR001179;
P62979	4822930	7030030	4217460	891550	1807900	1390780	1363410	5.35681e+06	-1.99841	0.000326537	0.0518409	Down	RPS27A	activation of MAPK activity [GO:0000187]; aggrephagy [GO:0035973]; amyloid fibril formation [GO:1990000]; anaphase-promoting complex-dependent catabolic process [GO:0031145]; cytokine-mediated signaling pathway [GO:0019221]; cytoplasmic pattern recognition receptor signaling pathway [GO:0002753]; cytoplasmic translation [GO:0002181]; DNA damage response, detection of DNA damage [GO:0042769]; endo…	cytoplasm [GO:0005737]; cytosol [GO:0005829]; cytosolic ribosome [GO:0022626]; cytosolic small ribosomal subunit [GO:0022627]; endocytic vesicle membrane [GO:0030666]; endoplasmic reticulum membrane [GO:0005789]; endoplasmic reticulum quality control compartment [GO:0044322]; endosome membrane [GO:0010008]; extracellular exosome [GO:0070062]; extracellular space [GO:0005615]; host cell [GO:004365…	metal ion binding [GO:0046872]; protein tag [GO:0031386]; RNA binding [GO:0003723]; structural constituent of ribosome [GO:0003735]; ubiquitin protein ligase binding [GO:0031625]	extracellular	hsa:6233	Ribosome	KOG0004	J	Translation, ribosomal structure and biogenesis	IPR002906;IPR011332;IPR038582;IPR000626;IPR029071;IPR019954;IPR019956;
P63027	1765.57	7049.07	5472.82	10392.2	9408.58	10715.2	10172	4762.49	1.31438	0.0202122	0.284196	Up	VAMP2	calcium-ion regulated exocytosis [GO:0017156]; cellular response to insulin stimulus [GO:0032869]; eosinophil degranulation [GO:0043308]; exocytosis [GO:0006887]; Golgi to plasma membrane protein transport [GO:0043001]; long-term synaptic potentiation [GO:0060291]; membrane fusion [GO:0061025]; membrane organization [GO:0061024]; neurotransmitter secretion [GO:0007269]; neurotransmitter transport…	clathrin-coated endocytic vesicle membrane [GO:0030669]; clathrin-coated vesicle [GO:0030136]; clathrin-sculpted gamma-aminobutyric acid transport vesicle membrane [GO:0061202]; clathrin-sculpted glutamate transport vesicle membrane [GO:0060203]; clathrin-sculpted monoamine transport vesicle membrane [GO:0070083]; cytoplasmic vesicle [GO:0031410]; cytosol [GO:0005829]; integral component of plasm…	calcium-dependent protein binding [GO:0048306]; calmodulin binding [GO:0005516]; phospholipid binding [GO:0005543]; protein self-association [GO:0043621]; SNAP receptor activity [GO:0005484]; SNARE binding [GO:0000149]; syntaxin-1 binding [GO:0017075]; syntaxin binding [GO:0019905]	plasma membrane	hsa:6844	Insulin secretion	KOG0860	U	Intracellular trafficking, secretion, and vesicular transport	IPR001388;IPR016444;IPR042855;IPR028717;
P63096	14764.7	3550.58	9575.9	2172.38	1862.35	2588.59	2207.77	9297.06	-1.86099	0.00262279	0.142193	Down	GNAI1	adenylate cyclase-inhibiting G protein-coupled receptor signaling pathway [GO:0007193]; adenylate cyclase-modulating G protein-coupled receptor signaling pathway [GO:0007188]; cell cycle [GO:0007049]; cell division [GO:0051301]; cellular response to forskolin [GO:1904322]; G protein-coupled receptor signaling pathway [GO:0007186]; negative regulation of synaptic transmission [GO:0050805]; platele…	cell cortex region [GO:0099738]; centrosome [GO:0005813]; cytoplasm [GO:0005737]; extracellular exosome [GO:0070062]; heterotrimeric G-protein complex [GO:0005834]; lysosomal membrane [GO:0005765]; membrane raft [GO:0045121]; midbody [GO:0030496]; nucleus [GO:0005634]; plasma membrane [GO:0005886]	GDP binding [GO:0019003]; G-protein beta/gamma-subunit complex binding [GO:0031683]; G protein-coupled receptor binding [GO:0001664]; G protein-coupled serotonin receptor binding [GO:0031821]; GTPase activating protein binding [GO:0032794]; GTPase activity [GO:0003924]; GTP binding [GO:0005525]; magnesium ion binding [GO:0000287]	cytosol	hsa:2770	Progesterone-mediated oocyte maturation	KOG0082	DT		IPR001408;IPR001019;IPR011025;IPR027417;
P63167	4285.7	1408.27					#NUM!	2846.99	-9.96578			Down	DYNLL1	aggrephagy [GO:0035973]; antigen processing and presentation of exogenous peptide antigen via MHC class II [GO:0019886]; apoptotic process [GO:0006915]; ciliary basal body-plasma membrane docking [GO:0097711]; cilium assembly [GO:0060271]; endoplasmic reticulum to Golgi vesicle-mediated transport [GO:0006888]; G2/M transition of mitotic cell cycle [GO:0000086]; intraciliary retrograde transport […	axon cytoplasm [GO:1904115]; centrosome [GO:0005813]; ciliary tip [GO:0097542]; cilium [GO:0005929]; cytoplasm [GO:0005737]; cytoplasmic dynein complex [GO:0005868]; cytosol [GO:0005829]; dynein complex [GO:0030286]; ficolin-1-rich granule membrane [GO:0101003]; kinetochore [GO:0000776]; membrane [GO:0016020]; microtubule [GO:0005874]; mitochondrion [GO:0005739]; mitotic spindle [GO:0072686]; nuc…	dynein intermediate chain binding [GO:0045505]; dynein light intermediate chain binding [GO:0051959]; enzyme binding [GO:0019899]; enzyme inhibitor activity [GO:0004857]; identical protein binding [GO:0042802]; nitric-oxide synthase regulator activity [GO:0030235]; protein-containing complex binding [GO:0044877]; protein C-terminus binding [GO:0008022]; protein domain specific binding [GO:0019904…	cytosol	hsa:8655	Vasopressin-regulated water reabsorption	KOG3430	Z	Cytoskeleton	IPR037177;IPR019763;IPR001372;
P63173	63652.2	20328.1	34498.9	60381.3	61469	96926.1	72925.5	39493.1	1.00354	0.0486029	0.361282	Up	RPL38	90S preribosome assembly [GO:0034463]; axial mesoderm development [GO:0048318]; cytoplasmic translation [GO:0002181]; middle ear morphogenesis [GO:0042474]; nuclear-transcribed mRNA catabolic process, nonsense-mediated decay [GO:0000184]; ossification [GO:0001503]; regulation of translation [GO:0006417]; ribonucleoprotein complex assembly [GO:0022618]; rRNA processing [GO:0006364]; sensory percep…	cytosol [GO:0005829]; cytosolic large ribosomal subunit [GO:0022625]; cytosolic ribosome [GO:0022626]; eukaryotic 80S initiation complex [GO:0033291]; focal adhesion [GO:0005925]; polysomal ribosome [GO:0042788]; postsynaptic density [GO:0014069]	RNA binding [GO:0003723]; structural constituent of ribosome [GO:0003735]	nucleus	hsa:6169	Ribosome	KOG3499	J	Translation, ribosomal structure and biogenesis	IPR002675;IPR038464;
P63208	343598	790568	526834	131482	157963	339548	209664	553667	-1.44763	0.00871664	0.211284	Down	SKP1	cellular iron ion homeostasis [GO:0006879]; Fc-epsilon receptor signaling pathway [GO:0038095]; G2/M transition of mitotic cell cycle [GO:0000086]; histone H2A monoubiquitination [GO:0035518]; interleukin-1-mediated signaling pathway [GO:0070498]; maintenance of protein location in nucleus [GO:0051457]; negative regulation of G2/M transition of mitotic cell cycle [GO:0010972]; NIK/NF-kappaB signa…	centrosome [GO:0005813]; Cul7-RING ubiquitin ligase complex [GO:0031467]; cytoplasm [GO:0005737]; cytosol [GO:0005829]; nucleoplasm [GO:0005654]; nucleus [GO:0005634]; SCF ubiquitin ligase complex [GO:0019005]	beta-catenin binding [GO:0008013]; cullin family protein binding [GO:0097602]; F-box domain binding [GO:1990444]; protein domain specific binding [GO:0019904]; ubiquitin ligase-substrate adaptor activity [GO:1990756]	cytosol	hsa:6500	Circadian rhythm	KOG1724	O	Posttranslational modification, protein turnover, chaperones	IPR016897;IPR001232;IPR036296;IPR011333;IPR016072;IPR016073;
P63218	1148.93		586.832	2870.66	1343.94	1482.6	1899.07	867.881	1.12301	0.0459233	0.353948	Up	GNG5	G protein-coupled receptor signaling pathway [GO:0007186]; signal transduction [GO:0007165]	extracellular exosome [GO:0070062]; G-protein beta/gamma-subunit complex [GO:0031680]; heterotrimeric G-protein complex [GO:0005834]; membrane [GO:0016020]; plasma membrane [GO:0005886]	G-protein beta-subunit binding [GO:0031681]; GTPase activity [GO:0003924]; PDZ domain binding [GO:0030165]	extracellular	hsa:2787	Circadian entrainment	KOG4119	T	Signal transduction mechanisms	IPR015898;IPR036284;IPR001770;
P63244	648736	190301	251134	612808	985178	907886	835291	363390	1.38132	0.0131346	0.242073	Up	RACK1	activation of cysteine-type endopeptidase activity involved in apoptotic process [GO:0006919]; cell cycle [GO:0007049]; cellular response to glucose stimulus [GO:0071333]; cellular response to growth factor stimulus [GO:0071363]; gastrulation [GO:0007369]; negative regulation of cell growth [GO:0030308]; negative regulation of endoplasmic reticulum unfolded protein response [GO:1900102]; negative…	cytoplasm [GO:0005737]; cytosol [GO:0005829]; dendrite [GO:0030425]; extracellular exosome [GO:0070062]; IRE1-RACK1-PP2A complex [GO:1990630]; midbody [GO:0030496]; mitochondrion [GO:0005739]; neuronal cell body [GO:0043025]; nucleoplasm [GO:0005654]; nucleus [GO:0005634]; perikaryon [GO:0043204]; perinuclear region of cytoplasm [GO:0048471]; phagocytic cup [GO:0001891]; small ribosomal subunit […	BH3 domain binding [GO:0051434]; cadherin binding [GO:0045296]; cyclin binding [GO:0030332]; cysteine-type endopeptidase activator activity involved in apoptotic process [GO:0008656]; enzyme binding [GO:0019899]; ion channel inhibitor activity [GO:0008200]; molecular adaptor activity [GO:0060090]; protein homodimerization activity [GO:0042803]; protein kinase C binding [GO:0005080]; protein phosp…	cytosol	hsa:10399	Measles	KOG0279	T	Signal transduction mechanisms	IPR020472;IPR015943;IPR001680;IPR019775;IPR017986;IPR036322;
P63279	53495.2	49074.1	89884.3	293540	299352	170181	254358	64151.2	1.99527	0.000353993	0.0518409	Up	UBE2I	cell division [GO:0051301]; cellular protein modification process [GO:0006464]; chromosome segregation [GO:0007059]; mitotic nuclear envelope reassembly [GO:0007084]; negative regulation of transcription, DNA-templated [GO:0045892]; negative regulation of transcription by RNA polymerase II [GO:0000122]; positive regulation of SUMO transferase activity [GO:1903755]; protein sumoylation [GO:0016925…	cytoplasm [GO:0005737]; cytosol [GO:0005829]; nuclear envelope [GO:0005635]; nucleoplasm [GO:0005654]; nucleus [GO:0005634]; PML body [GO:0016605]; sumoylated E2 ligase complex [GO:1990356]; synaptonemal complex [GO:0000795]; transferase complex [GO:1990234]	ATP binding [GO:0005524]; enzyme binding [GO:0019899]; RING-like zinc finger domain binding [GO:0071535]; RNA binding [GO:0003723]; small protein activating enzyme binding [GO:0044388]; SUMO conjugating enzyme activity [GO:0061656]; SUMO transferase activity [GO:0019789]; transcription coregulator binding [GO:0001221]; transcription factor binding [GO:0008134]	cytosol	hsa:7329	MicroRNAs in cancer	KOG0424	O	Posttranslational modification, protein turnover, chaperones	IPR000608;IPR023313;IPR016135;
P63313				3752.9	8555.08		6153.99	#NUM!	9.96578			Up	TMSB10	actin filament organization [GO:0007015]; regulation of cell migration [GO:0030334]; sequestering of actin monomers [GO:0042989]	cytoplasm [GO:0005737]; cytoskeleton [GO:0005856]	actin monomer binding [GO:0003785]	cytosol	hsa:9168		KOG4794	N	Cell motility	IPR001152;IPR038386;
P78310	34012.7	102250	88979.9	12914.9	20840.3	22803.3	18852.8	75080.9	-1.88531	0.0016556	0.11302	Down	CXADR	actin cytoskeleton reorganization [GO:0031532]; AV node cell-bundle of His cell adhesion involved in cell communication [GO:0086072]; AV node cell to bundle of His cell communication [GO:0086067]; cardiac muscle fiber development [GO:0048739]; cell-cell junction organization [GO:0045216]; defense response to virus [GO:0051607]; epithelial structure maintenance [GO:0010669]; gamma-delta T cell act…	acrosomal vesicle [GO:0001669]; adherens junction [GO:0005912]; apicolateral plasma membrane [GO:0016327]; basolateral plasma membrane [GO:0016323]; bicellular tight junction [GO:0005923]; cell body [GO:0044297]; cell-cell junction [GO:0005911]; cell junction [GO:0030054]; cytoplasm [GO:0005737]; extracellular region [GO:0005576]; extracellular space [GO:0005615]; filopodium [GO:0030175]; growth …	beta-catenin binding [GO:0008013]; cell adhesion molecule binding [GO:0050839]; cell adhesive protein binding involved in AV node cell-bundle of His cell communication [GO:0086082]; connexin binding [GO:0071253]; identical protein binding [GO:0042802]; integrin binding [GO:0005178]; PDZ domain binding [GO:0030165]; signaling receptor binding [GO:0005102]; virus receptor activity [GO:0001618]	plasma membrane	hsa:1525	Viral myocarditis	ENOG502QSG0			IPR007110;IPR036179;IPR013783;IPR003599;IPR003598;IPR013106;IPR013151;
P78348		8552.67	13911				#NUM!	11231.8	-9.96578			Down	ASIC1	associative learning [GO:0008306]; behavioral fear response [GO:0001662]; calcium ion transmembrane transport [GO:0070588]; cellular response to pH [GO:0071467]; ion transmembrane transport [GO:0034220]; memory [GO:0007613]; negative regulation of neurotransmitter secretion [GO:0046929]; protein homotrimerization [GO:0070207]; regulation of membrane potential [GO:0042391]; response to acidic pH […	cell surface [GO:0009986]; Golgi apparatus [GO:0005794]; integral component of plasma membrane [GO:0005887]; plasma membrane [GO:0005886]; synapse [GO:0045202]	acid-sensing ion channel activity [GO:0044736]; ion gated channel activity [GO:0022839]; ligand-gated sodium channel activity [GO:0015280]	plasma membrane	hsa:41	Inflammatory mediator regulation of TRP channels	KOG4294	PT		IPR001873;IPR004724;IPR020903;
P78371	312171	223417	304112	448561	544497	458817	483958	279900	0.80049	0.0474688	0.358734	Up	CCT2	binding of sperm to zona pellucida [GO:0007339]; chaperone-mediated protein complex assembly [GO:0051131]; chaperone mediated protein folding independent of cofactor [GO:0051086]; neutrophil degranulation [GO:0043312]; positive regulation of establishment of protein localization to telomere [GO:1904851]; positive regulation of protein localization to Cajal body [GO:1904871]; positive regulation o…	azurophil granule lumen [GO:0035578]; cell body [GO:0044297]; chaperonin-containing T-complex [GO:0005832]; cytosol [GO:0005829]; extracellular exosome [GO:0070062]; extracellular region [GO:0005576]; microtubule [GO:0005874]; zona pellucida receptor complex [GO:0002199]	ATPase activity [GO:0016887]; ATP binding [GO:0005524]; protein folding chaperone [GO:0044183]; ubiquitin protein ligase binding [GO:0031625]; unfolded protein binding [GO:0051082]	cytosol	hsa:10576	Innate Immune System	KOG0363	O	Posttranslational modification, protein turnover, chaperones	IPR012716;IPR017998;IPR002194;IPR002423;IPR027409;IPR027413;IPR027410;
P78540	23153.3	8558.78	26903.9	40135.4	47897.6	31265.8	39766.3	19538.7	1.16497	0.0277046	0.306282	Up	ARG2	adaptive immune response [GO:0002250]; arginine catabolic process to ornithine [GO:0019547]; innate immune response [GO:0045087]; negative regulation of activated CD8-positive, alpha-beta T cell apoptotic process [GO:1905403]; negative regulation of CD4-positive, alpha-beta T cell proliferation [GO:2000562]; negative regulation of chemokine (C-C motif) ligand 4 production [GO:0071644]; negative r…	cytoplasm [GO:0005737]; mitochondrial matrix [GO:0005759]; mitochondrion [GO:0005739]	arginase activity [GO:0004053]; manganese ion binding [GO:0030145]	mitochondria	hsa:384	Metabolic pathways	KOG2965	E	Amino acid transport and metabolism	IPR014033;IPR006035;IPR023696;IPR020855;
P78563	4306.89	1389.54	2260.52	17954.8	12514.7	6040.82	12170.1	2652.32	2.21623	0.000899796	0.0824608	Up	ADARB1	adenosine to inosine editing [GO:0006382]; base conversion or substitution editing [GO:0016553]; defense response to virus [GO:0051607]; facial nerve morphogenesis [GO:0021610]; hypoglossal nerve morphogenesis [GO:0021618]; innate immune response [GO:0045087]; innervation [GO:0060384]; motor behavior [GO:0061744]; motor neuron apoptotic process [GO:0097049]; mRNA processing [GO:0006397]; multicel…	cytoplasm [GO:0005737]; cytosol [GO:0005829]; nucleolus [GO:0005730]; nucleoplasm [GO:0005654]; nucleus [GO:0005634]; synapse [GO:0045202]	double-stranded RNA adenosine deaminase activity [GO:0003726]; double-stranded RNA binding [GO:0003725]; identical protein binding [GO:0042802]; metal ion binding [GO:0046872]; mRNA binding [GO:0003729]; RNA binding [GO:0003723]; tRNA-specific adenosine deaminase activity [GO:0008251]	nucleus	hsa:104	Metabolism of RNA	KOG2777	A	RNA processing and modification	IPR002466;IPR044458;IPR044459;IPR014720;IPR008996;
P82909	7135.04	4846.28	9061.11	18794.6	30209.7	20612.3	23205.5	7014.14	1.74104	0.000830464	0.0814437	Up	MRPS36	2-oxoglutarate metabolic process [GO:0006103]; mitochondrial translational elongation [GO:0070125]; mitochondrial translational termination [GO:0070126]; translation [GO:0006412]	mitochondrial inner membrane [GO:0005743]; mitochondrial oxoglutarate dehydrogenase complex [GO:0009353]; mitochondrial small ribosomal subunit [GO:0005763]; mitochondrion [GO:0005739]	structural constituent of ribosome [GO:0003735]	mitochondria	hsa:92259	Mitochondrial translation termination	ENOG502S7A7			IPR020373;
P82921	17505.8	3734.03	6490.62	20436	16078	25409.6	20641.2	9243.48	1.43284	0.0168625	0.260195	Up	MRPS21	mitochondrial translation [GO:0032543]; mitochondrial translational elongation [GO:0070125]; mitochondrial translational termination [GO:0070126]; translation [GO:0006412]	mitochondrial inner membrane [GO:0005743]; mitochondrial small ribosomal subunit [GO:0005763]	RNA binding [GO:0003723]; structural constituent of ribosome [GO:0003735]	extracellular	hsa:54460	Ribosome	ENOG502S4BS			IPR001911;IPR038380;
P82932	29895.4	37870.8	32438.3	3272.57	4390.8	14907.3	7523.56	33401.5	-2.47388	0.000410876	0.0549752	Down	MRPS6	mitochondrial translation [GO:0032543]; mitochondrial translational elongation [GO:0070125]; mitochondrial translational termination [GO:0070126]; translation [GO:0006412]	mitochondrial inner membrane [GO:0005743]; mitochondrial small ribosomal subunit [GO:0005763]; mitochondrion [GO:0005739]; small ribosomal subunit [GO:0015935]	small ribosomal subunit rRNA binding [GO:0070181]; structural constituent of ribosome [GO:0003735]	cytosol	hsa:64968	Ribosome	KOG4708	J	Translation, ribosomal structure and biogenesis	IPR000529;IPR035980;IPR014717;
P82979	106678	101765	109051	187673	296826	265573	250024	105831	1.21448	0.00603301	0.181792	Up	SARNP	mRNA 3'-end processing [GO:0031124]; mRNA export from nucleus [GO:0006406]; poly(A)+ mRNA export from nucleus [GO:0016973]; regulation of translation [GO:0006417]; RNA export from nucleus [GO:0006405]	cytoplasmic ribonucleoprotein granule [GO:0036464]; nuclear speck [GO:0016607]; nucleoplasm [GO:0005654]; nucleus [GO:0005634]; transcription export complex [GO:0000346]	DNA binding [GO:0003677]; RNA binding [GO:0003723]	nucleus	hsa:84324	RNA Polymerase II Transcription Termination	KOG0720;KOG4259	O	Posttranslational modification, protein turnover, chaperones	IPR003034;IPR036361;
P83916	58361.3	102953	125945	15739	30789.7	36581.2	27703.3	95753.1	-1.80525	0.00158001	0.111266	Down	CBX1	cellular response to DNA damage stimulus [GO:0006974]; negative regulation of transcription, DNA-templated [GO:0045892]; viral life cycle [GO:0019058]	chromatin [GO:0000785]; chromocenter [GO:0010369]; chromosome, centromeric region [GO:0000775]; chromosome, telomeric region [GO:0000781]; female pronucleus [GO:0001939]; heterochromatin [GO:0000792]; male pronucleus [GO:0001940]; nucleoplasm [GO:0005654]; nucleus [GO:0005634]; pericentric heterochromatin [GO:0005721]; site of DNA damage [GO:0090734]; spindle [GO:0005819]	chromatin binding [GO:0003682]; enzyme binding [GO:0019899]; histone methyltransferase binding [GO:1990226]; identical protein binding [GO:0042802]	nucleus	hsa:10951		KOG1911	B	Chromatin structure and dynamics	IPR016197;IPR000953;IPR017984;IPR023780;IPR008251;IPR023779;
P84098	33090.3	41030.1	43185.4	40126.1	132686	141636	104816	39101.9	1.22832	0.026588	0.303158	Up	RPL19	cytoplasmic translation [GO:0002181]; nuclear-transcribed mRNA catabolic process, nonsense-mediated decay [GO:0000184]; rRNA processing [GO:0006364]; SRP-dependent cotranslational protein targeting to membrane [GO:0006614]; translation [GO:0006412]; translational initiation [GO:0006413]; viral transcription [GO:0019083]	cytosol [GO:0005829]; cytosolic large ribosomal subunit [GO:0022625]; cytosolic ribosome [GO:0022626]; focal adhesion [GO:0005925]; membrane [GO:0016020]; nucleolus [GO:0005730]; polysomal ribosome [GO:0042788]	RNA binding [GO:0003723]; structural constituent of ribosome [GO:0003735]	cytosol	hsa:6143	Ribosome	KOG1696	J	Translation, ribosomal structure and biogenesis	IPR035970;IPR000196;IPR023638;IPR015972;IPR033935;IPR039547;
P84103	271477	620319	470382	82747.6	212032	168109	154296	454059	-1.5824	0.00489039	0.172257	Down	SRSF3	cellular response to leukemia inhibitory factor [GO:1990830]; mRNA 3'-end processing [GO:0031124]; mRNA export from nucleus [GO:0006406]; mRNA splicing, via spliceosome [GO:0000398]; regulation of mRNA splicing, via spliceosome [GO:0048024]; RNA export from nucleus [GO:0006405]	cytoplasm [GO:0005737]; nuclear speck [GO:0016607]; nucleoplasm [GO:0005654]	phospholipase binding [GO:0043274]; RNA binding [GO:0003723]; sequence-specific mRNA binding [GO:1990825]	nucleus	hsa:6428	Herpes simplex virus 1 infection	KOG0107	A	RNA processing and modification	IPR012677;IPR035979;IPR000504;
Q00169	115523	47701.2	110937	247551	168573	133965	183363	91387.1	1.06431	0.0337467	0.326586	Up	PITPNA	interleukin-12-mediated signaling pathway [GO:0035722]; lipid metabolic process [GO:0006629]; phospholipid transport [GO:0015914]; visual perception [GO:0007601]	cytoplasm [GO:0005737]; cytosol [GO:0005829]; extracellular exosome [GO:0070062]; nucleus [GO:0005634]	phosphatidylcholine binding [GO:0031210]; phosphatidylcholine transfer activity [GO:0120019]; phosphatidylcholine transporter activity [GO:0008525]; phosphatidylglycerol binding [GO:1901611]; phosphatidylinositol binding [GO:0035091]; phosphatidylinositol transfer activity [GO:0008526]	cytosol	hsa:5306	Netrin-mediated signaling events	KOG3668	IT		IPR001666;IPR023393;
Q01085	127993	152929	65538.1	24640.8	26926.6	118344	56637.1	115487	-1.34337	0.0390019	0.344362	Down	TIAL1	apoptotic process [GO:0006915]; defense response [GO:0006952]; fibroblast growth factor receptor signaling pathway [GO:0008543]; regulation of transcription by RNA polymerase II [GO:0006357]	cytoplasm [GO:0005737]; cytoplasmic stress granule [GO:0010494]; lysosome [GO:0005764]; nucleoplasm [GO:0005654]; nucleus [GO:0005634]; ribonucleoprotein complex [GO:1990904]	DNA binding [GO:0003677]; RNA binding [GO:0003723]	nucleus	hsa:7073	west nile virus	KOG0148	AJ		IPR012677;IPR035979;IPR000504;IPR003954;IPR034492;IPR034494;IPR034496;
Q01105	1675740	3799710	2381180	673571	891732	2199750	1.25502e+06	2.61888e+06	-1.17348	0.0345743	0.327463	Down	SET	DNA replication [GO:0006260]; mitotic chromosome condensation [GO:0007076]; negative regulation of histone acetylation [GO:0035067]; negative regulation of neuron apoptotic process [GO:0043524]; negative regulation of transcription, DNA-templated [GO:0045892]; nucleosome assembly [GO:0006334]; nucleosome disassembly [GO:0006337]; regulation of mRNA stability [GO:0043488]; viral process [GO:001603…	chromatin [GO:0000785]; cytoplasm [GO:0005737]; cytosol [GO:0005829]; endoplasmic reticulum [GO:0005783]; lipid droplet [GO:0005811]; nucleoplasm [GO:0005654]; nucleus [GO:0005634]; perinuclear region of cytoplasm [GO:0048471]; protein-containing complex [GO:0032991]	chromatin binding [GO:0003682]; DNA binding [GO:0003677]; histone binding [GO:0042393]; protein phosphatase inhibitor activity [GO:0004864]; protein phosphatase regulator activity [GO:0019888]	nucleus	hsa:6418	Validated nuclear estrogen receptor alpha network	KOG1508	L	Replication, recombination and repair	IPR037231;IPR002164;
Q01415	4947.79		3276.57	8358.81	11153.6	7823.45	9111.95	4112.18	1.16069	0.0213422	0.286131	Up	GALK2	carbohydrate metabolic process [GO:0005975]; galactose metabolic process [GO:0006012]	cytosol [GO:0005829]	ATP binding [GO:0005524]; galactokinase activity [GO:0004335]; N-acetylgalactosamine kinase activity [GO:0033858]	cytosol	hsa:2585	Fructose galactose metabolism	KOG0631	G	Carbohydrate transport and metabolism	IPR000705;IPR019741;IPR019539;IPR013750;IPR036554;IPR006204;IPR006203;IPR006206;IPR020568;IPR014721;
Q01658	62182.3	78745.9	52038.7	185794	337742	343012	288849	64322.3	2.13346	0.00015215	0.0392671	Up	DR1	chromatin remodeling [GO:0006338]; histone H3 acetylation [GO:0043966]; negative regulation of transcription by RNA polymerase II [GO:0000122]; positive regulation of transcription by RNA polymerase II [GO:0045944]; RNA polymerase II preinitiation complex assembly [GO:0051123]	Ada2/Gcn5/Ada3 transcription activator complex [GO:0005671]; negative cofactor 2 complex [GO:0017054]; nucleoplasm [GO:0005654]; RNA polymerase II transcription regulator complex [GO:0090575]	core promoter sequence-specific DNA binding [GO:0001046]; protein heterodimerization activity [GO:0046982]; RNA polymerase II general transcription initiation factor activity [GO:0016251]; TBP-class protein binding [GO:0017025]; transcription corepressor activity [GO:0003714]	cytosol	hsa:1810	Chromatin organization	KOG0871	K	Transcription	IPR003958;IPR009072;IPR042225;
Q01970	8539.92	4976.78	4784.53	15991.1	13968.3	8071.81	12677.1	6100.41	1.04945	0.0267493	0.303158	Up	PLCB3	G protein-coupled receptor signaling pathway [GO:0007186]; inositol phosphate metabolic process [GO:0043647]; lipid catabolic process [GO:0016042]; phosphatidylinositol-mediated signaling [GO:0048015]; phosphatidylinositol metabolic process [GO:0046488]; regulation of systemic arterial blood pressure [GO:0003073]; Wnt signaling pathway, calcium modulating pathway [GO:0007223]	cytosol [GO:0005829]; membrane [GO:0016020]; nucleus [GO:0005634]; postsynaptic cytosol [GO:0099524]; protein-containing complex [GO:0032991]	cadherin binding [GO:0045296]; calcium ion binding [GO:0005509]; calmodulin binding [GO:0005516]; phosphatidylinositol phospholipase C activity [GO:0004435]; phospholipase C activity [GO:0004629]	nucleus	hsa:5331	Insulin secretion	KOG1265	I	Lipid transport and metabolism	IPR000008;IPR035892;IPR011992;IPR001192;IPR016280;IPR014815;IPR042531;IPR037862;IPR017946;IPR015359;IPR000909;IPR001711;
Q02078	5524.85	2548.99	5511	8057.97	9547.38	9578.98	9061.44	4528.28	1.08241	0.0211854	0.286131	Up	MEF2A	apoptotic process [GO:0006915]; cardiac conduction [GO:0061337]; cell differentiation [GO:0030154]; cellular response to calcium ion [GO:0071277]; dendrite morphogenesis [GO:0048813]; ERK5 cascade [GO:0070375]; heart development [GO:0007507]; MAPK cascade [GO:0000165]; mitochondrial genome maintenance [GO:0000002]; mitochondrion distribution [GO:0048311]; muscle organ development [GO:0007517]; ne…	chromatin [GO:0000785]; cytosol [GO:0005829]; nucleoplasm [GO:0005654]; nucleus [GO:0005634]; transcription regulator complex [GO:0005667]	activating transcription factor binding [GO:0033613]; chromatin binding [GO:0003682]; DNA-binding transcription activator activity, RNA polymerase II-specific [GO:0001228]; DNA-binding transcription factor activity [GO:0003700]; DNA-binding transcription factor activity, RNA polymerase II-specific [GO:0000981]; histone acetyltransferase binding [GO:0035035]; histone deacetylase binding [GO:004282…	nucleus	hsa:4205	cGMP-PKG signaling pathway	KOG0014	K	Transcription	IPR022102;IPR033896;IPR002100;IPR036879;
Q02153				1248.9		577.043	912.971	#NUM!	9.96578			Up	GUCY1B1	blood circulation [GO:0008015]; cellular response to nitric oxide [GO:0071732]; cGMP biosynthetic process [GO:0006182]; cGMP-mediated signaling [GO:0019934]; nitric oxide-cGMP-mediated signaling pathway [GO:0038060]; nitric oxide mediated signal transduction [GO:0007263]; trans-synaptic signaling by nitric oxide, modulating synaptic transmission [GO:0099555]	guanylate cyclase complex, soluble [GO:0008074]; presynaptic active zone [GO:0048786]	GTP binding [GO:0005525]; guanylate cyclase activity [GO:0004383]; heme binding [GO:0020037]; metal ion binding [GO:0046872]; signaling receptor activity [GO:0038023]	cytosol	hsa:2983	Gap junction	KOG4171	F	Nucleotide transport and metabolism	IPR001054;IPR018297;IPR038158;IPR011644;IPR011645;IPR042463;IPR024096;IPR029787;
Q03426	22681.2	3889.45	12986.7	21822.4	25792.9	27250.4	24955.2	13185.8	1.24763	0.0427364	0.349803	Up	MVK	cholesterol biosynthetic process [GO:0006695]; isopentenyl diphosphate biosynthetic process, mevalonate pathway [GO:0019287]; isoprenoid biosynthetic process [GO:0008299]; negative regulation of inflammatory response [GO:0050728]; regulation of lipid metabolic process [GO:0019216]	cytosol [GO:0005829]; intracellular membrane-bounded organelle [GO:0043231]; peroxisome [GO:0005777]	ATP binding [GO:0005524]; identical protein binding [GO:0042802]; magnesium ion binding [GO:0000287]; mevalonate kinase activity [GO:0004496]	extracellular	hsa:4598	Terpenoid backbone biosynthesis	KOG1511	I	Lipid transport and metabolism	IPR013750;IPR036554;IPR006204;IPR006203;IPR006205;IPR020568;IPR014721;
Q04837	260343	536550	666528	145702	266344	106381	172809	487807	-1.49841	0.00783898	0.199424	Down	SSBP1	DNA unwinding involved in DNA replication [GO:0006268]; mitochondrial DNA replication [GO:0006264]; mitochondrion morphogenesis [GO:0070584]; mitochondrion organization [GO:0007005]; positive regulation of DNA helicase activity [GO:1905776]; positive regulation of helicase activity [GO:0051096]	extracellular exosome [GO:0070062]; mitochondrial matrix [GO:0005759]; mitochondrial nucleoid [GO:0042645]; mitochondrion [GO:0005739]; nucleoid [GO:0009295]; nucleus [GO:0005634]	chromatin binding [GO:0003682]; identical protein binding [GO:0042802]; RNA binding [GO:0003723]; single-stranded DNA binding [GO:0003697]	nucleus	hsa:6742	Homologous recombination	KOG1653	L	Replication, recombination and repair	IPR012340;IPR000424;IPR011344;
Q05707	12995		8107.41	3013.35	4306.01		3659.68	10551.2	-1.5107	0.0126665	0.238536	Down	COL14A1	cell-cell adhesion [GO:0098609]; collagen fibril organization [GO:0030199]; extracellular matrix organization [GO:0030198]	collagen-containing extracellular matrix [GO:0062023]; collagen trimer [GO:0005581]; collagen type XIV trimer [GO:0005596]; endoplasmic reticulum lumen [GO:0005788]; extracellular matrix [GO:0031012]; extracellular region [GO:0005576]; extracellular space [GO:0005615]; interstitial matrix [GO:0005614]	collagen binding [GO:0005518]; extracellular matrix structural constituent [GO:0005201]; extracellular matrix structural constituent conferring tensile strength [GO:0030020]; protein-macromolecule adaptor activity [GO:0030674]; RNA binding [GO:0003723]	Golgi apparatus	hsa:7373	Protein digestion and absorption	KOG3544	W	Extracellular structures	IPR008160;IPR013320;IPR003961;IPR036116;IPR013783;IPR001791;IPR002035;IPR036465;
Q06033	17457.1	28584.8	24984.9	8392.97	8216.02		8304.5	23675.6	-1.48149	0.00524614	0.173943	Down	ITIH3	hyaluronan metabolic process [GO:0030212]; platelet degranulation [GO:0002576]	extracellular exosome [GO:0070062]; extracellular region [GO:0005576]; platelet dense granule lumen [GO:0031089]	endopeptidase inhibitor activity [GO:0004866]; serine-type endopeptidase inhibitor activity [GO:0004867]	endoplasmic reticulum	hsa:3699	Response to elevated platelet cytosolic Ca2+	ENOG502QPS2			IPR010600;IPR013694;IPR002035;IPR036465;
Q06265	87512.6	131820	174220	34549.2	67285.4	47725.8	49853.5	131184	-1.39304	0.00557927	0.179063	Down	EXOSC9	exonucleolytic catabolism of deadenylated mRNA [GO:0043928]; exonucleolytic trimming to generate mature 3'-end of 5.8S rRNA from tricistronic rRNA transcript (SSU-rRNA, 5.8S rRNA, LSU-rRNA) [GO:0000467]; immune response [GO:0006955]; nuclear mRNA surveillance [GO:0071028]; nuclear polyadenylation-dependent mRNA catabolic process [GO:0071042]; nuclear polyadenylation-dependent rRNA catabolic proce…	cytoplasm [GO:0005737]; cytoplasmic exosome (RNase complex) [GO:0000177]; cytosol [GO:0005829]; exosome (RNase complex) [GO:0000178]; extracellular exosome [GO:0070062]; nuclear chromosome [GO:0000228]; nuclear exosome (RNase complex) [GO:0000176]; nucleolus [GO:0005730]; nucleoplasm [GO:0005654]; nucleus [GO:0005634]	3'-5'-exoribonuclease activity [GO:0000175]; mRNA 3'-UTR AU-rich region binding [GO:0035925]; RNA binding [GO:0003723]; RNA polymerase II activating transcription factor binding [GO:0001102]	cytosol	hsa:5393	RNA degradation	KOG1614	J	Translation, ribosomal structure and biogenesis	IPR001247;IPR015847;IPR036345;IPR027408;IPR020568;IPR033100;
Q06546	36585.4	53593.8	60389.9	14021	21356.2	18241.4	17872.9	50189.7	-1.47939	0.00215605	0.131127	Down	GABPA	blastocyst formation [GO:0001825]; cell differentiation [GO:0030154]; cellular response to dopamine [GO:1903351]; mitochondrion organization [GO:0007005]; negative regulation of megakaryocyte differentiation [GO:0045653]; negative regulation of transcription by RNA polymerase II [GO:0000122]; positive regulation of gene expression [GO:0010628]; positive regulation of transcription by RNA polymera…	chromatin [GO:0000785]; nucleoplasm [GO:0005654]; nucleus [GO:0005634]	activating transcription factor binding [GO:0033613]; chromatin binding [GO:0003682]; DNA-binding transcription activator activity, RNA polymerase II-specific [GO:0001228]; DNA-binding transcription factor activity [GO:0003700]; DNA-binding transcription factor activity, RNA polymerase II-specific [GO:0000981]; RNA polymerase II cis-regulatory region sequence-specific DNA binding [GO:0000978]; se…	nucleus	hsa:2551	Organelle biogenesis and maintenance	KOG3806	K	Transcription	IPR000418;IPR024668;IPR003118;IPR013761;IPR016312;IPR029071;IPR036388;IPR036390;
Q06547	12539.2	8790.46	9466.37				#NUM!	10265.3	-9.96578			Down	GABPB1	mitochondrion organization [GO:0007005]; positive regulation of transcription by RNA polymerase II [GO:0045944]	cytoplasmic ribonucleoprotein granule [GO:0036464]; nucleoplasm [GO:0005654]; nucleus [GO:0005634]	transcription regulatory region sequence-specific DNA binding [GO:0000976]	cytoskeleton	hsa:2553		ENOG502QRTX			IPR002110;IPR020683;IPR036770;
Q06609	8307.08		10019.7				#NUM!	9163.39	-9.96578			Down	RAD51	cellular response to camptothecin [GO:0072757]; cellular response to cisplatin [GO:0072719]; cellular response to DNA damage stimulus [GO:0006974]; cellular response to gamma radiation [GO:0071480]; cellular response to hydroxyurea [GO:0072711]; cellular response to ionizing radiation [GO:0071479]; chromosome organization involved in meiotic cell cycle [GO:0070192]; DNA recombinase assembly [GO:0…	chromatin [GO:0000785]; chromosome, telomeric region [GO:0000781]; condensed chromosome [GO:0000793]; condensed nuclear chromosome [GO:0000794]; cytoplasm [GO:0005737]; lateral element [GO:0000800]; microtubule organizing center [GO:0005815]; mitochondrial matrix [GO:0005759]; mitochondrion [GO:0005739]; nuclear chromosome [GO:0000228]; nucleoplasm [GO:0005654]; nucleus [GO:0005634]; perinuclear …	ATPase activity, acting on DNA [GO:0008094]; ATP binding [GO:0005524]; chromatin binding [GO:0003682]; DNA polymerase binding [GO:0070182]; double-stranded DNA binding [GO:0003690]; enzyme binding [GO:0019899]; identical protein binding [GO:0042802]; protein C-terminus binding [GO:0008022]; recombinase activity [GO:0000150]; single-stranded DNA binding [GO:0003697]; single-stranded DNA helicase a…	cytosol	hsa:5888	Homologous recombination				IPR003593;IPR011941;IPR013632;IPR016467;IPR010995;IPR027417;IPR033925;IPR020588;IPR020587;
Q06830	1459260	4219210	2616930	996273	1440080	1455660	1.29734e+06	2.76513e+06	-0.98255	0.0454918	0.352245	Down	PRDX1	cell population proliferation [GO:0008283]; cell redox homeostasis [GO:0045454]; cellular response to oxidative stress [GO:0034599]; hydrogen peroxide catabolic process [GO:0042744]; leukocyte activation [GO:0045321]; natural killer cell activation [GO:0030101]; removal of superoxide radicals [GO:0019430]; retina homeostasis [GO:0001895]; skeletal system development [GO:0001501]	cytoplasm [GO:0005737]; cytosol [GO:0005829]; extracellular exosome [GO:0070062]; extracellular space [GO:0005615]; melanosome [GO:0042470]; nucleus [GO:0005634]	cadherin binding [GO:0045296]; peroxidase activity [GO:0004601]; RNA binding [GO:0003723]; thioredoxin peroxidase activity [GO:0008379]	cytosol	hsa:5052	Peroxisome	KOG0852	O	Posttranslational modification, protein turnover, chaperones	IPR000866;IPR024706;IPR019479;IPR036249;IPR013766;
Q07866	65798	86514.6	83416	30794.4	28704.7	69857.2	43118.8	78576.2	-0.980983	0.0393044	0.344927	Down	KLC1	antigen processing and presentation of exogenous peptide antigen via MHC class II [GO:0019886]; microtubule-based movement [GO:0007018]; retrograde vesicle-mediated transport, Golgi to endoplasmic reticulum [GO:0006890]; stress granule disassembly [GO:0035617]; viral process [GO:0016032]	cytoplasmic vesicle [GO:0031410]; cytosol [GO:0005829]; growth cone [GO:0030426]; kinesin complex [GO:0005871]; membrane [GO:0016020]; microtubule [GO:0005874]	motor activity [GO:0003774]	cytosol	hsa:3831	Salmonella infection	KOG1840	Z	Cytoskeleton	IPR002151;IPR015792;IPR013026;IPR011990;IPR019734;
Q08188				29918.8	4450.78		17184.8	#NUM!	9.96578			Up	TGM3	cell envelope organization [GO:0043163]; cellular protein modification process [GO:0006464]; hair follicle morphogenesis [GO:0031069]; keratinization [GO:0031424]; keratinocyte differentiation [GO:0030216]; peptide cross-linking [GO:0018149]	cytoplasm [GO:0005737]; extracellular exosome [GO:0070062]; extrinsic component of cytoplasmic side of plasma membrane [GO:0031234]; protein-containing complex [GO:0032991]	calcium ion binding [GO:0005509]; catalytic activity [GO:0003824]; protein-glutamine gamma-glutamyltransferase activity [GO:0003810]; structural molecule activity [GO:0005198]; transferase activity, transferring acyl groups [GO:0016746]	cytosol	hsa:7053		ENOG502QUPB			IPR013783;IPR014756;IPR038765;IPR002931;IPR036985;IPR023608;IPR013808;IPR008958;IPR036238;IPR001102;
Q08722	49852.6	192918	68822.2	15638	16859.4	53678.4	28725.3	103864	-1.84917	0.00767438	0.199424	Down	CD47	ATP export [GO:1904669]; cell migration [GO:0016477]; cellular response to interferon-gamma [GO:0071346]; cellular response to interleukin-1 [GO:0071347]; cellular response to interleukin-12 [GO:0071349]; extracellular matrix organization [GO:0030198]; integrin-mediated signaling pathway [GO:0007229]; leukocyte migration [GO:0050900]; monocyte extravasation [GO:0035696]; negative regulation of Fc…	cell surface [GO:0009986]; extracellular exosome [GO:0070062]; integral component of plasma membrane [GO:0005887]; plasma membrane [GO:0005886]; specific granule membrane [GO:0035579]; tertiary granule membrane [GO:0070821]	cell-cell adhesion mediator activity [GO:0098632]; protein binding involved in heterotypic cell-cell adhesion [GO:0086080]; thrombospondin receptor activity [GO:0070053]	plasma membrane	hsa:961	ECM-receptor interaction	ENOG502RYTQ			IPR006704;IPR013147;IPR013270;IPR007110;IPR036179;IPR013783;IPR037805;
Q08AD1	11220.7	17674.1	19912.6	4492.25	4245.99	10084.1	6274.11	16269.1	-1.45324	0.00612381	0.181792	Down	CAMSAP2	axon development [GO:0061564]; cytoplasmic microtubule organization [GO:0031122]; microtubule cytoskeleton organization [GO:0000226]; negative regulation of microtubule depolymerization [GO:0007026]; regulation of dendrite development [GO:0050773]; regulation of Golgi organization [GO:1903358]; regulation of microtubule polymerization [GO:0031113]; regulation of organelle organization [GO:0033043]	ciliary basal body [GO:0036064]; cytosol [GO:0005829]; Golgi apparatus [GO:0005794]; microtubule end [GO:1990752]	calmodulin binding [GO:0005516]; microtubule minus-end binding [GO:0051011]; spectrin binding [GO:0030507]	nucleus	hsa:23271		KOG3654	Z	Cytoskeleton	IPR032940;IPR031372;IPR022613;IPR001715;IPR036872;IPR038209;IPR014797;IPR011033;
Q08AF3	21252.2		20667.6	8849.74	10604.4	11825.2	10426.4	20959.9	-1.01741	0.0315815	0.321584	Down	SLFN5	cell differentiation [GO:0030154]	nucleus [GO:0005634]	ATP binding [GO:0005524]	cytosol	hsa:162394		ENOG502QWKG			IPR018647;IPR027417;IPR029684;IPR007421;IPR038461;IPR029671;
Q09028	261805	347451	475185	71304.1	75644.7	176305	107751	361480	-1.83545	0.00132741	0.10326	Down	RBBP4	ATP-dependent chromatin remodeling [GO:0043044]; cell cycle [GO:0007049]; CENP-A containing nucleosome assembly [GO:0034080]; chromatin assembly [GO:0031497]; chromatin remodeling [GO:0006338]; DNA replication [GO:0006260]; DNA replication-dependent nucleosome assembly [GO:0006335]; DNA replication-independent nucleosome assembly [GO:0006336]; negative regulation of cell population proliferation …	CAF-1 complex [GO:0033186]; chromatin [GO:0000785]; cytosol [GO:0005829]; ESC/E(Z) complex [GO:0035098]; nucleoplasm [GO:0005654]; nucleus [GO:0005634]; NuRD complex [GO:0016581]; NURF complex [GO:0016589]; protein-containing complex [GO:0032991]; Sin3 complex [GO:0016580]	histone binding [GO:0042393]; histone deacetylase binding [GO:0042826]; RNA polymerase II cis-regulatory region sequence-specific DNA binding [GO:0000978]	cytosol	hsa:5928	Cellular senescence	KOG0264	B	Chromatin structure and dynamics	IPR020472;IPR022052;IPR015943;IPR001680;IPR019775;IPR017986;IPR036322;
Q0VG06	1547.12		635.126				#NUM!	1091.12	-9.96578			Down	FAAP100	interstrand cross-link repair [GO:0036297]	cytosol [GO:0005829]; Fanconi anaemia nuclear complex [GO:0043240]; nucleoplasm [GO:0005654]	DNA binding [GO:0003677]	extracellular	hsa:80233	Fanconi anemia pathway	ENOG502QTI0			IPR029251;
Q10570	54788.8	13335.7	27073.8	68504.2	77446.4	52493.2	66147.9	31732.8	1.27182	0.0232643	0.294212	Up	CPSF1	mRNA 3'-end processing [GO:0031124]; mRNA export from nucleus [GO:0006406]; mRNA polyadenylation [GO:0006378]; mRNA splicing, via spliceosome [GO:0000398]; pre-mRNA cleavage required for polyadenylation [GO:0098789]; termination of RNA polymerase II transcription [GO:0006369]; tRNA splicing, via endonucleolytic cleavage and ligation [GO:0006388]	mRNA cleavage and polyadenylation specificity factor complex [GO:0005847]; nucleoplasm [GO:0005654]; nucleus [GO:0005634]	enzyme binding [GO:0019899]; mRNA 3'-UTR AU-rich region binding [GO:0035925]	nucleus	hsa:29894	mRNA surveillance pathway	KOG1896	A	RNA processing and modification	IPR004871;IPR018846;IPR015943;
Q10713	53885.5	23040.6	29861.7	101777	81234.2	68716.5	83909.2	35595.9	1.31257	0.00795473	0.199424	Up	PMPCA	mitochondrial calcium ion transmembrane transport [GO:0006851]; protein processing involved in protein targeting to mitochondrion [GO:0006627]	extracellular space [GO:0005615]; mitochondrial inner membrane [GO:0005743]; mitochondrial matrix [GO:0005759]; mitochondrion [GO:0005739]	metal ion binding [GO:0046872]	mitochondria	hsa:23203	Processing of SMDT1	KOG2067	O	Posttranslational modification, protein turnover, chaperones	IPR011249;IPR011765;IPR001431;IPR007863;IPR037715;
Q12770	27650.4	39797.2	45412.9	18403.6	20900.8	19744.4	19682.9	37620.2	-0.906027	0.0305163	0.317503	Down	SCAP	aging [GO:0007568]; cellular lipid metabolic process [GO:0044255]; cholesterol metabolic process [GO:0008203]; COPII-coated vesicle cargo loading [GO:0090110]; immune response [GO:0006955]; negative regulation of cholesterol biosynthetic process [GO:0045541]; positive regulation of cholesterol biosynthetic process [GO:0045542]; regulation of fatty acid biosynthetic process [GO:0042304]; response …	endoplasmic reticulum [GO:0005783]; endoplasmic reticulum membrane [GO:0005789]; ER to Golgi transport vesicle membrane [GO:0012507]; Golgi apparatus [GO:0005794]; Golgi membrane [GO:0000139]; integral component of membrane [GO:0016021]; protein-containing complex [GO:0032991]	protein-containing complex binding [GO:0044877]; sterol binding [GO:0032934]; unfolded protein binding [GO:0051082]	plasma membrane	hsa:22937	srebp control of lipid synthesis	KOG1933	I	Lipid transport and metabolism	IPR030225;IPR000731;IPR015943;IPR001680;IPR019775;IPR017986;IPR036322;
Q12797	50379.4	22115.7	35891.2	79364.5	60287.7	59927	66526.4	36128.8	0.947343	0.0377355	0.339965	Up	ASPH	activation of cysteine-type endopeptidase activity [GO:0097202]; activation of store-operated calcium channel activity [GO:0032237]; calcium ion homeostasis [GO:0055074]; calcium ion transmembrane transport [GO:0070588]; cellular response to calcium ion [GO:0071277]; detection of calcium ion [GO:0005513]; ion transmembrane transport [GO:0034220]; muscle contraction [GO:0006936]; peptidyl-aspartic…	calcium channel complex [GO:0034704]; cortical endoplasmic reticulum [GO:0032541]; endoplasmic reticulum [GO:0005783]; endoplasmic reticulum membrane [GO:0005789]; integral component of endoplasmic reticulum membrane [GO:0030176]; integral component of membrane [GO:0016021]; junctional sarcoplasmic reticulum membrane [GO:0014701]; plasma membrane [GO:0005886]; sarcoplasmic reticulum lumen [GO:003…	calcium ion binding [GO:0005509]; electron transfer activity [GO:0009055]; ion channel binding [GO:0044325]; peptide-aspartate beta-dioxygenase activity [GO:0004597]; peptidyl-aspartic acid 3-dioxygenase activity [GO:0062101]; structural constituent of muscle [GO:0008307]; structural molecule activity [GO:0005198]	plasma membrane	hsa:444	Calcium signaling pathway	KOG3696	O	Posttranslational modification, protein turnover, chaperones	IPR007943;IPR007803;IPR039038;IPR027443;IPR013026;IPR011990;IPR019734;
Q12816				4882.45	9074.78		6978.61	#NUM!	9.96578			Up	TRO	embryo implantation [GO:0007566]; homophilic cell adhesion via plasma membrane adhesion molecules [GO:0007156]	intrinsic component of plasma membrane [GO:0031226]		nucleus	hsa:7216		KOG4562	S	Function unknown	IPR037445;IPR041898;IPR041899;IPR002190;
Q12824	28603.8	36514.3	25337.6	11872.4	11180	26520.2	16524.2	30151.9	-0.970108	0.0412546	0.349803	Down	SMARCB1	ATP-dependent chromatin remodeling [GO:0043044]; cell cycle [GO:0007049]; chromatin remodeling [GO:0006338]; DNA integration [GO:0015074]; negative regulation of histone H3-K9 dimethylation [GO:1900110]; negative regulation of histone H3-K9 trimethylation [GO:1900113]; nervous system development [GO:0007399]; nucleosome disassembly [GO:0006337]; positive regulation by host of viral transcription …	brahma complex [GO:0035060]; chromatin [GO:0000785]; fibrillar center [GO:0001650]; intracellular membrane-bounded organelle [GO:0043231]; nBAF complex [GO:0071565]; npBAF complex [GO:0071564]; nuclear chromosome [GO:0000228]; nucleolus [GO:0005730]; nucleoplasm [GO:0005654]; nucleus [GO:0005634]; protein-containing complex [GO:0032991]; SWI/SNF complex [GO:0016514]	DNA binding [GO:0003677]; p53 binding [GO:0002039]; Tat protein binding [GO:0030957]; transcription coactivator activity [GO:0003713]; transcription coregulator activity [GO:0003712]	cytosol	hsa:6598	Thermogenesis	KOG1649	BK		IPR017393;IPR006939;
Q12841	1355.52	2210.73					#NUM!	1783.12	-9.96578			Down	FSTL1	cell differentiation [GO:0030154]; cellular protein metabolic process [GO:0044267]; endothelial cell differentiation [GO:0045446]; endothelial cell migration [GO:0043542]; hematopoietic stem cell homeostasis [GO:0061484]; multicellular organism development [GO:0007275]; negative regulation of apoptotic process [GO:0043066]; post-translational protein modification [GO:0043687]; regulation of BMP s…	endoplasmic reticulum lumen [GO:0005788]; extracellular exosome [GO:0070062]; extracellular region [GO:0005576]; extracellular space [GO:0005615]	calcium ion binding [GO:0005509]; heparin binding [GO:0008201]	extracellular	hsa:11167	Signaling by BMP	ENOG502QQAG			IPR011992;IPR002048;IPR003645;IPR015369;IPR002350;IPR036058;IPR036773;
Q12857	5912.26	9954.07	14065.1	4898.94	6419.35	3557.93	4958.74	9977.14	-0.96237	0.0437611	0.350453	Down	NFIA	DNA replication [GO:0006260]; positive regulation of transcription by RNA polymerase II [GO:0045944]; regulation of transcription, DNA-templated [GO:0006355]; regulation of transcription by RNA polymerase II [GO:0006357]; synapse maturation [GO:0060074]; ureter development [GO:0072189]; viral genome replication [GO:0019079]	cell junction [GO:0030054]; chromatin [GO:0000785]; nucleoplasm [GO:0005654]; nucleus [GO:0005634]	chromatin binding [GO:0003682]; DNA-binding transcription activator activity, RNA polymerase II-specific [GO:0001228]; DNA-binding transcription factor activity [GO:0003700]; DNA-binding transcription factor activity, RNA polymerase II-specific [GO:0000981]; RNA polymerase II cis-regulatory region sequence-specific DNA binding [GO:0000978]; transcription factor binding [GO:0008134]	nucleus	hsa:4774	FOXA1 transcription factor network	KOG3663	K	Transcription	IPR000647;IPR020604;IPR019739;IPR019548;IPR003619;
Q12899	18260.4	77203.7	18024.9	6376.11	5972.62	13368.2	8572.31	37829.7	-1.88046	0.00589591	0.180108	Down	TRIM26	innate immune response [GO:0045087]; interferon-gamma-mediated signaling pathway [GO:0060333]; negative regulation of viral entry into host cell [GO:0046597]; negative regulation of viral release from host cell [GO:1902187]; positive regulation of DNA-binding transcription factor activity [GO:0051091]; protein ubiquitination [GO:0016567]; regulation of gene expression [GO:0010468]	cytoplasm [GO:0005737]; cytosol [GO:0005829]; nucleus [GO:0005634]	DNA binding [GO:0003677]; metal ion binding [GO:0046872]; ubiquitin protein ligase activity [GO:0061630]; zinc ion binding [GO:0008270]	cytosol	hsa:7726	Interferon Signaling	KOG2177	O	Posttranslational modification, protein turnover, chaperones	IPR001870;IPR043136;IPR003879;IPR013320;IPR006574;IPR003877;IPR000315;IPR001841;IPR013083;
Q12933	6525.35		4960.21	12570.1	14541.3	10697.9	12603.1	5742.78	1.13619	0.0205451	0.285922	Up	TRAF2	activation of cysteine-type endopeptidase activity involved in apoptotic process [GO:0006919]; activation of NF-kappaB-inducing kinase activity [GO:0007250]; cellular protein-containing complex assembly [GO:0034622]; cellular response to nitric oxide [GO:0071732]; death-inducing signaling complex assembly [GO:0071550]; I-kappaB kinase/NF-kappaB signaling [GO:0007249]; interleukin-17-mediated sign…	CD40 receptor complex [GO:0035631]; cell cortex [GO:0005938]; cytoplasmic side of plasma membrane [GO:0009898]; cytosol [GO:0005829]; IRE1-TRAF2-ASK1 complex [GO:1990604]; membrane raft [GO:0045121]; nucleoplasm [GO:0005654]; TRAF2-GSTP1 complex [GO:0097057]; tumor necrosis factor receptor superfamily complex [GO:0002947]; ubiquitin ligase complex [GO:0000151]; vesicle membrane [GO:0012506]	CD40 receptor binding [GO:0005174]; enzyme binding [GO:0019899]; identical protein binding [GO:0042802]; mitogen-activated protein kinase kinase kinase binding [GO:0031435]; protein-containing complex binding [GO:0044877]; protein kinase binding [GO:0019901]; protein-macromolecule adaptor activity [GO:0030674]; protein phosphatase binding [GO:0019903]; sphingolipid binding [GO:0046625]; thioester…	nucleus	hsa:7186	MAPK signaling pathway	KOG0297	T	Signal transduction mechanisms	IPR002083;IPR043211;IPR012227;IPR008974;IPR027133;IPR037305;IPR032070;IPR018957;IPR001841;IPR013083;IPR017907;IPR001293;
Q12948	11229	14377.5	10041.2	1281.73		8299.58	4790.65	11882.6	-1.84869	0.0170364	0.260521	Down	FOXC1	anatomical structure morphogenesis [GO:0009653]; angiogenesis [GO:0001525]; artery morphogenesis [GO:0048844]; blood vessel diameter maintenance [GO:0097746]; blood vessel remodeling [GO:0001974]; camera-type eye development [GO:0043010]; cardiac muscle cell proliferation [GO:0060038]; cell differentiation [GO:0030154]; cell migration [GO:0016477]; cell population proliferation [GO:0008283]; cell…	chromatin [GO:0000785]; cytosol [GO:0005829]; heterochromatin [GO:0000792]; nucleoplasm [GO:0005654]; nucleus [GO:0005634]	DNA binding [GO:0003677]; DNA binding, bending [GO:0008301]; DNA-binding transcription activator activity, RNA polymerase II-specific [GO:0001228]; DNA-binding transcription factor activity [GO:0003700]; DNA-binding transcription factor activity, RNA polymerase II-specific [GO:0000981]; promoter-specific chromatin binding [GO:1990841]; RNA polymerase II cis-regulatory region sequence-specific DNA…	nucleus	hsa:2296		KOG2294	K	Transcription	IPR001766;IPR033067;IPR018122;IPR030456;IPR036388;IPR036390;
Q12981	68099.7	114767	105714	47592.5	50931.9	57138.1	51887.5	96193.6	-0.858874	0.0408457	0.349494	Down	BNIP1	apoptotic process [GO:0006915]; endoplasmic reticulum membrane fusion [GO:0016320]; endoplasmic reticulum organization [GO:0007029]; execution phase of apoptosis [GO:0097194]; negative regulation of apoptotic process [GO:0043066]; response to activity [GO:0014823]; response to oxygen-glucose deprivation [GO:0090649]; response to starvation [GO:0042594]; retrograde vesicle-mediated transport, Golg…	COPI-coated vesicle [GO:0030137]; cytoplasm [GO:0005737]; endoplasmic reticulum [GO:0005783]; endoplasmic reticulum membrane [GO:0005789]; integral component of endoplasmic reticulum membrane [GO:0030176]; intracellular membrane-bounded organelle [GO:0043231]; mitochondrial membrane [GO:0031966]; nuclear envelope [GO:0005635]; SNARE complex [GO:0031201]	SNAP receptor activity [GO:0005484]	cytosol	hsa:662	SNARE interactions in vesicular transport				IPR005606;
Q12986	10021		5557.25				#NUM!	7789.12	-9.96578			Down	NFX1	inflammatory response [GO:0006954]; negative regulation of MHC class II biosynthetic process [GO:0045347]; negative regulation of transcription by RNA polymerase II [GO:0000122]; protein autoubiquitination [GO:0051865]; protein ubiquitination [GO:0016567]; regulation of transcription, DNA-templated [GO:0006355]; transcription by RNA polymerase II [GO:0006366]; viral process [GO:0016032]	chromatin [GO:0000785]; cytosol [GO:0005829]; nucleolus [GO:0005730]; nucleoplasm [GO:0005654]; nucleus [GO:0005634]; plasma membrane [GO:0005886]	DNA-binding transcription factor activity, RNA polymerase II-specific [GO:0000981]; DNA-binding transcription repressor activity, RNA polymerase II-specific [GO:0001227]; RNA binding [GO:0003723]; RNA polymerase II transcription regulatory region sequence-specific DNA binding [GO:0000977]; ubiquitin protein ligase activity [GO:0061630]; zinc ion binding [GO:0008270]	nucleus	hsa:4799	Human papillomavirus infection	KOG1952	K	Transcription	IPR034078;IPR001374;IPR036867;IPR034076;IPR019786;IPR000967;IPR019787;IPR001841;
[truncated: 589 more rows]

## Sheet: Up
Accession	NC_1	NC_2	NC_3	BMAL1_1	BMAL1_2	BMAL1_3	Mean_B	Mean_A	logFC	P.Value	adj.P.Val	Regulated.Type	Gene name	Biological Process	Cellular Component	Molecular Function	Subcellular location	KEGG ID	KEGG PATHWAY	KOG NO.	KOG category	KOG description	IPR ID
A0AV96	1637.37	432.863	1283.02	2360.11	3450.81	2160.56	2657.16	1117.75	1.42476	0.0137888	0.244326	Up	RBM47	cytidine to uridine editing [GO:0016554]; hematopoietic progenitor cell differentiation [GO:0002244]	nucleus [GO:0005634]	mRNA binding [GO:0003729]; RNA binding [GO:0003723]	nucleus	hsa:54502		KOG0117	A	RNA processing and modification	IPR006535;IPR012677;IPR035979;IPR034442;IPR034440;IPR034445;IPR000504;
[truncated: 484 more rows]

## Sheet: Down
Accession	NC_1	NC_2	NC_3	BMAL1_1	BMAL1_2	BMAL1_3	Mean_B	Mean_A	logFC	P.Value	adj.P.Val	Regulated.Type	Gene name	Biological Process	Cellular Component	Molecular Function	Subcellular location	KEGG ID	KEGG PATHWAY	KOG NO.	KOG category	KOG description	IPR ID
[truncated: 557 more rows]
